# Supplementary material for: Bioactive Compounds Isolated from Marine-Derived Microbes in China: 2009–2018
Source: Mar Drugs. 2019 Jun 6;17(6):339. doi: 10.3390/md17060339 (PMC6628246; doi:10.3390/md17060339)
Supplement: Supplementary file 1 [file marinedrugs-17-00339-s001.zip]

Archive with 1 entries (1 files):
- marinedrugs-513688-SI.xlsx
