# Supplementary material for: Bioactive Compounds Isolated from Marine-Derived Microbes in China: 2009–2018
Source: Mar Drugs. 2019 Jun 6;17(6):339. doi: 10.3390/md17060339 (PMC6628246; doi:10.3390/md17060339)
Supplement: Supplementary file 1 [file marinedrugs-17-00339-s001.zip › marinedrugs-513688-SI.xlsx]

## Sheet: Papers
Supplementary Table 1: Details for papers covered in this review								Organism						Collection							Structure										Activity (Anti…)
	Authors	Corr Author	Journal	Year	Vol	Page		Bac	Fun	Act		Genus	Species	Sed	Plk	Epl	Eal	Ein	Other		PKS	PEP	ALK	TER	LIP	SUG	MIX	MUL	Other		Bac	Fun	Vir	Can	Alg	Cho	NO	Oxi	BSh	Foul	Glu	Infl	Oth
Eremophilane-type sesquiterpenoids in a deep-sea fungus Eutypella sp. activated by chemical epigenetic manipulation	Siwen Niu;Dong Liu;Zongze Shao;Peter Proksch;Wenhan Lin	Wenhan Lin	Tetrahedron	2018	74	7310			1			Eutypella	spp	1										1													1
Versiquinazolines L–Q, new polycyclic alkaloids from the marine-derived fungus Aspergillus versicolor	Zhongbin Cheng;Dong Liu;Wei Cheng;Peter Proksch;Wenhan Lin	Wenhan Lin	RSC Advances	2018	8	31427			1			Aspergillus	versicolor					1					1											1									1
Truncateols O-V, further isoprenylated cyclohexanols from the sponge-associated fungus Truncatella angustata with antiviral activities	Zhao, Yang;Liu, Dong;Proksch, Peter;Zhou, Demin;Lin, Wenhan	Wenhan Lin	Phytochemistry	2018	155	61			1			Truncatella	angustata					1						1									1
Polyketide derivatives from the sponge associated fungus Aspergillus europaeus with antioxidant and NO inhibitory activities.	Du, Xiaowen;Liu, Dong;Huang, Jian;Zhang, Chanjuan;Proksch, Peter;Lin, Wenhan	Wenhan Lin	Fitoterapia	2018	130	190			1			Aspergillus	europaeus					1			1																1
Hansforesters A–M, polyesters from the sponge-associated fungus Hansfordia sinuosae with antibacterial activities	Zehong Wu;Dong Liu;Jian Huang;Peter Proksch;Kui Zhu;Wenhan Lin	Wenhan Lin	RSC Advances	2018	8	39756			1			Hansfordia	sinuosae					1			1										1
Violaceimides A-E, sulfur-containing metabolites from a sponge-associated fungus Aspergillus violaceus	Jiaoding Yin;Chanjuan Zhang;Jiguo Huang;Jianping Zhang;Dong Liu;Jian Huang;Peter Proksch;Wenhan Lin	Wenhan Lin	Tetrahedron Letters	2018	59	3157			1			Aspergillus	violaceus					1											1					1
Brasilianoids A‒F, New Meroterpenoids from the Sponge-associated Fungus Penicillium brasilianum	Jianping Zhang;Bochuan Yuan;Dong Liu;Shuang Gao;Peter Proksch and Wenhan Lin	Wenhan Lin	Frontiers in Chemistry	2018	6	314			1			Penicillium	brasilianum					1						1													1
Sorbicillinoid-Based Metabolites from a Sponge-Derived Fungus Trichoderma saturnisporum	Junjun Meng, Wei Cheng, Hajar Heydari, Bin Wang , Kui Zhu, Belma Konuklugil and Wenhan Lin	Wenhan Lin	Marine Drugs	2018	16	226			1			Trichoderma	saturnisporum					1			1										1
Eutypellazines A–M, thiodiketopiperazine-type alkaloids from deep sea derived fungus Eutypella sp. MCCC 3A00281	Niu, Siwen; Liu, Dong; Shao, Zongze; Proksch, Peter; Lin, Wenhan)	Wenhan Lin	RSC Advances	2017	7	33580			1			Eutypella	spp	1									1										1
Eutypellazines N−S, new thiodiketopiperazines from a deep sea sediment derived fungus Eutypella sp. with anti-VRE activities	Niu, Siwen;Liu, Dong;Shao, Zongze; Proksch, Peter; Lin, Wenhan)	Wenhan Lin	Tetrahedron Letters	2017	58	3695			1			Eutypella	spp	1									1								1
Cytotoxic trichothecene-type sesquiterpenes from the sponge-derived fungus Stachybotrys chartarum with tyrosine kinase inhibition	Li, Yong;Liu, Dong;Cheng, Zhongbin;Proksch, Peter;Lin, Wenhan	Wenhan Lin	RSC Advances	2017	7	7259			1			Stachybotrys	chartarum					1						1																			1
Chartarolides A-C, novel meroterpenoids with antitumor activities	Liu, Dong;Li, Yong;Li, Xiaodan;Cheng, Zhongbin;Huang, Jian;Proksch, Peter;Lin, Wenhan	Wenhan Lin	Tetrahedron Letters	2017	58	1826			1			Stachybotrys	chartarum					1						1										1
Versicotides D–F, new cyclopeptides with lipid-lowering activities	Chen, Ran;Cheng, Zhongbin;Huang, Jian;Liu, Dong;Wu, Chongming;Guo, Peng;Lin, Wenhan	Wenhan Lin	RSC Advances	2017	7	49235			1			Aspergillus	versicolor					1				1														1
New Resorcinol Derivatives from a Sponge-Derived Fungus Hansfordia sinuosae	Wu, Zehong;Li, Yuan;Liu, Dong;Ma, Min;Chen, Jianliang;Lin, Wenhan	Wenhan Lin,Jianliang Chen	Chemistry & Biodiversity	2017	14	e1700059			1			Hansfordia	sinuosae					1											1		1			1
Antioxidative Phenolic Compounds from a Marine-Derived Fungus Aspergillus versicolor.	Wu, Qi;Long, Hai-Lin;Liu, Dong;Proksch, Peter;Lin, Wen-Han	Wenhan Lin, Yu Siwang	Tetrahedron	2016	47	50			1			Aspergillus	versicolor	1							1																	1
Isocoumarin Derivatives from the Sponge-Associated Fungus Peyronellaea glomerata with Antioxidant Activities.	Zhao, Yang;Liu, Dong;Proksch, Peter;Yu, Siwang;Lin, Wenhan	Wenhan Lin	Chemistry & Biodiversity	2016	13	1186			1			Peyronellaea	glomerata					1			1																	1
Phenolic metabolites from mangrove-associated Penicillium pinophilum fungus with lipid-lowering effects	Wu, Chongming;Zhao, Yang;Chen, Ran;Liu, Dong;Liu, Mingyue;Proksch, Peter;Guo, Peng;Lin, Wenhan	Wenhan Lin, Guo Peng	RSC Advances	2016	6	21969			1			Penicillium	pinophilum			1					1															1
Versiquinazolines A-K, Fumiquinazoline-Type Alkaloids from the Gorgonian-Derived Fungus Aspergillus versicolor LZD-14-1	Cheng, Zhongbin;Lou, Lanlan;Liu, Dong;Li, Xiaodan;Proksch, Peter;Yin, Sheng;Lin, Wenhan	Wenhan Lin	Journal of Natural Products	2016	79	2941			1			Aspergillus	versicolor					1					1																				1
Eremophilane-Type Sesquiterpenoids from an Acremonium sp. Fungus Isolated from Deep-Sea Sediments.	Cheng, Zhongbin;Zhao, Jingjun;Liu, Dong;Proksch, Peter;Zhao, Zhimin;Lin, Wenhan	Wenhan Lin, Zhao Zhimin	Journal of Natural Products	2016	79	1035			1			Acremonium	spp	1										1													1
Spiromastilactones: A New Class of Influenza Virus Inhibitors from Deep-Sea Fungus.	Siwen Niu;Longlong Si;Dong Liu;Andrew Zhou;Ziwei Zhang;Zongze Shao;Shaomeng Wang;Lihe Zhang;Demin Zhou;Wenhan Lin	Wenhan Lin, Zhou Demin	European Journal of Medicinal Chemistry	2016	108	229			1			Spiromastix	spp	1							1												1
Diasteltoxins A-C, Asteltoxin-Based Dimers from a Mutant of the Sponge-Associated Emericella variecolor Fungus.	Long, Hailin;Cheng, Zhongbin;Huang, Wei;Wu, Qi;Li, Xiaodan;Cui, Jingrong;Proksch, Peter;Lin, Wenhan	Wenhan Lin	Organic Letters	2016	18	4678			1			Emericella	variecolor					1			1
Cytotoxic 14-Membered Macrolides from a Mangrove-Derived Endophytic Fungus, Pestalotiopsis microspora.	Liu, Shuai;Dai, Haofu;Makhloufi, Gamall;Heering, Christian;Janiak, Christoph;Hartmann, Rudolf;Mandi, Attila;Kurtan, Tibor;Mueller, Werner E. G.;Kassack, MU;Zhen Liu, Peter Proksch	Zhen Liu, Peter Proksch	Journal of Natural Products	2016	79	2332			1			Pestalotiopsis	microspora			1					1													1
Varioxiranols I-L, new lactones from a sponge-associated Emericella variecolor fungus.	Wu, Qi;Long, Hai-Lin;Liu, Dong;Proksch, Peter;Lin, Wen-Han	Wenhan Lin	Journal of Asian Natural Products Research	2015	17	1137			1			Emericella	variecolor					1			1													1
Truncateols A—N, New Isoprenylated Cyclohexanols from the Sponge-Associated Fungus Truncatella angustata with anti-H1N1 Virus Activities.	Yang Zhao;Longlong Si;Dong Liu;Peter Proksch;Demin Zhou;Wenhan Lin	Wenhan Lin	Tetrahedron	2015	71	2708			1			Truncatella	angustata					1						1									1
New Polyphenols from a Deep Sea Spiromastix sp. Fungus, and Their Antibacterial Activities	Niu, Siwen;Liu, Dong;Proksch, Peter;Shao, Zongze;Lin, Wenhan	Wenhan Lin, Shao Zongze	Marine Drugs	2015	13	2526			1			Spiromastix	spp	1							1										1
New C13 lipids from the marine-derived fungus Trichoderma harzianum	Li, Bo;Huang, Qi-Xi;Gao, Du;Liu, Dong;Ji, Yu-Bin;Liu, Hua-Gang;Lin, Wen-Han	Wenhan Lin	Journal of Asian Natural Products Research	2015	17	468			1			Trichoderma	harzianum					1							1											1
Microbacterins A and B, New Peptaibols from the Deep Sea Actinomycete Microbacterium sediminis sp. nov. YLB-01(T)	Liu, Dong;Lin, Hong;Proksch, Peter;Tang, Xixiang;Shao, Zhongze;Lin, Wenhan	Wenhan Lin	Organic Letters	2015	17	1220				1		Microbacterium	sediminis sp.	1								1												1
Spiromastixones Inhibit Foam Cell Formation via Regulation of Cholesterol Efflux and Uptake in RAW264.7 Macrophages	Wu, Chongming;Chen, Ran;Liu, Mingyue;Liu, Dong;Li, Xin;Wang, Shuai;Niu, Siwen;Guo, Peng;Lin, Wenhan	Wenhan Lin, Guo Peng	Marine Drugs	2015	13	6352			1			Spiromastix	spp	1							1															1
Isoindolinone-Type Alkaloids from the Sponge-Derived Fungus Stachybotrys chartarum.	Yong Li;Dong Liu;Shan Cen;Peter Proksch;Wenhan Lin	Wenhan Lin, Cen Shan	Tetrahedron	2014	70	7010			1			Stachybotrys	chartarum					1					1										1
Amicoumacins from the marine-derived bacterium Bacillus sp. with the inhibition of NO production	Bai, Jian;Liu, Dong;Yu, Siwang;Proksch, Peter;Lin, Wenhan	Wenhan Lin	Tetrahedron Letters	2014	55	6286		1				Bacillus	spp	1							1																1
Spiromastixones A–O, Antibacterial Chlorodepsidones from a Deep-Sea-Derived Spiromastix sp. Fungus	Siwen Niu;Dong Liu;Xinxin Hu;Peter Proksch;Zhongzhe Shao;Wenhan Lin	Wenhan Lin, Shao Zhongzhe	Journal of Natural Products	2014	77	1021			1			Spiromastix	spp	1															1		1
Punctaporonins H–M: Caryophyllene-Type Sesquiterpenoids from the Sponge-Associated Fungus Hansfordia sinuosae	Zehong Wu; Dong Liu; Peter Proksch; Peng Guo; Wenhan Lin	Wenhan Lin, Guo Peng	Marine Drugs	2014	12	3904			1			Hansfordia	sinuosae					1						1												1
Lipid-lowering effects of farnesylquinone and related analogues from the marine-derived Streptomyces nitrosporeus	Dong Liu; Aigang Yang; Chongming Wu;Peng Guo;Peter Proksch and Wenhan Lin	Wenhan Lin, Guo Peng	Bioorganic & Medicinal Chemistry Letters	2014	24	5288				1		Streptomyves	nitrosporeus						1								1									1
Indole-based alkaloids from deep-sea bacterium Shewanella piezotolerans with antitumor activities	Yao Wang; Wenhan Lin	Wenhan Lin	The Journal of Antibiotics	2014	67	395		1				Shewanella	piezotolerans	1									1											1
Chartarlactams A–P, Phenylspirodrimanes from the Sponge-Associated Fungus Stachybotrys chartarum with Antihyperlipidemic Activities	Yong Li; Wenhan Lin	Wenhan Lin, Guo Peng	Journal of Natural Products	2014	77	138			1			Stachybotrys	chartarum					1									1									1
Identification and Characterization of an Anti-Fibrotic Benzopyran Compound Isolated from Mangrove-Derived Streptomyces xiamenensis	Xu, Min-Juan;Liu, Xiao-Jin;Zhao, Yi-Lei;Liu, Dong;Xu, Zhen-Hao;Lang, Xiao-Meng;Ao, Ping;Lin, Wen-Han;Yang, Song-Lin;Zhang, Zhi-Gang;Xu, Jun	Jun Xu, Zhigang zhang	Marine Drugs	2012	10	639				1		Streptomyces	xiamenensis	1							1																						1
Chemical-epigenetic method to enhance the chemodiversity of the marine algicolous fungus, Aspergillus terreus OUCMDZ-2739	Sun, Kunlai;Zhu, Guoliang;Hao, Jiejie;Wang, Yi;Zhu, Weiming	Weiming Zhu	Tetrahedron	2018	74	83			1			Aspergillus	terreus				1							1										1
Fatty acid derivatives from the halotolerant fungus Cladosporium cladosporioides.	Peng, Xiaoping;Wang, Yi;Zhu, Guoliang;Zhu, Weiming	Weiming Zhu	Magnetic Resonance in Chemistry	2018	56	18			1			Cladosporium	cladosporioides			1									1
An anti-HBV anthraquinone from aciduric fungus Penicillium sp OUCMDZ-4736 under low pH stress	Jin, Yanzheng;Qin, Shidong;Gao, Hai;Zhu, Guoliang;Wang, Wei;Zhu, Weiming;Wang, Yi	Weiming Zhu, Wang Yi	Extremophiles	2018	22	39			1			Penicillium	sp OUCMDZ-4736			1					1												1
Cladodionen, a Cytotoxic Hybrid Polyketide from the Marine-Derived Cladosporium sp. OUCMDZ-1635	Zhu, Guoliang;Kong, Fandong;Wang, Yi;Fu, Peng;Zhu, Weiming	Weiming Zhu. Fu Peng	Marine Drugs	2018	16	71			1			Cladosporium	sp. OUCMDZ-1635					1			1													1
Precursor-Directed Generation of Indolocarbazoles with Topoisomerase IIα Inhibitory Activity	Wang, Cong;Monger, Adeep;Wang, Liping;Fu, Peng;Piyachaturawat, Pawinee;Chairoungdua, Arthit;Zhu, Weiming	Weiming Zhu, Arthit Chairoungdua	Marine Drugs	2018	16	168				1		Streptotomyces	sp. OUCMDZ-3118	1									1											1
New Ansamycins from the Deep-Sea-Derived Bacterium Ochrobactrum sp. OUCMDZ-2164	Yaqin Fan;Cong Wang;Liping Wang;Arthit Chairoungdua;Pawinee Piyachaturawat;Peng Fu;Weiming Zhu	Weiming Zhu,Fu Peng	Marine Drugs	2018	16	282		1				Ochrobactrum	sp. OUCMDZ-2164		1						1													1
Polyketides From the Endophytic Fungus Cladosporium sp. Isolated From the Mangrove Plant Excoecaria agallocha	Liping Wang;Xiuli Han;Guoliang Zhu;Yi Wang;Arthit Chairoungdua;Pawinee Piyachaturawat and Weiming Zhu	Weiming Zhu	Frontiers in Chemistry	2018	6	344			1			Cladosporium	sp. OUCMDZ-318			1					1																	1
Phenolic polyketides from the marine alga-derived Streptomyces sp. OUCMDZ-3434	Liu, Haishan;Chen, Zhengbo;Zhu, Guoliang;Wang, Liping;Du, Yuqi;Wang, Yi;Zhu, Weiming	Weiming Zhu	Tetrahedron	2017	73	5451				1		Streptomyces	sp. OUCMDZ-3434				1				1												1	1
Bioactive Natural Products from the Marine-Derived Penicillium brevicompactum OUCMDZ-4920	Chen Lingling; Zhu, Tonghan; Zhu Guoliang; Liu Yunlong; Wang Cong; Piyachaturawat, Pawinee; Chairoungdua, Arthit; Zhu Weiming	Weiming Zhu	Chinese Journal of Organic Chemistry	2017	37	2752			1			Penicillium	brevicompactum OUCMDZ-4920	1							1											1		1
Polycyclic Tetramate Macrolactams from the Marine-Derived Actinoalloteichus cyanogriseus WH1-2216-6	Mei Xiangui;Wang Liping;Wang Dongyang;Fan Jie; Zhu Weiming	Weiming Zhu	Chinese Journal of Organic Chemistry	2017	37	2352				1		Actinoalloteichus	cyanogriseus WH1-2216-6	1							1													1
Cytotoxic Compounds from the Deep-Sea Sediment-Derived Streptomyces malaysiensis OUCMDZ-2167	Wang Cong;Wang Liping;Fan Jie;Sun Kunlai;Zhu Weiming	Weiming Zhu	Chinese Journal of Organic Chemistry	2017	37	658				1		Streptomyces	malaysiensis OUCMDZ-2167	1							1													1
α-Glucosidase Inhibitors from the Marine-Derived Fungus Aspergillus flavipes HN4-13	Cong Wang;Lei Guo;Jiejie Hao;Liping Wang;Weiming Zhu	Weiming Zhu	Journal of Natural Products	2016	79	2977			1			Aspergillus	flavipes HN4-13	1							1																				1
An exopolysaccharide isolated from a coral-associated fungus and its sulfated derivative activates macrophages	Sun, Kunlai;Chen, Yin;Niu, Qingfeng;Zhu, Weiming;Wang, Bin;Li, Peipei;Ge, Xuejun	Yin Chen	International Journal of Biological Macromolecules	2016	82	387			1			Penicillium	sp.gxwz446					1								1																	1
New α-glucosidase inhibitors from a marine sponge-derived fungus, Aspergillus sp. OUCMDZ-1583	Fandong Kong;Chengying Zhao;Jiejie Hao;Cong Wang;Wei Wang;Xiaolong Huang;Weiming Zhu	Weiming Zhu,Huang Xiaolong	RSC Advances	2015	5	68852			1			Aspergillus	sp. OUCMDZ-1583					1			1																				1
Bioactive Natural Products of Aspergillus sp OUCMDZ-1914, an Aciduric Fungus from the Mangrove Soils	Lin Yawei;Wang Liping;Wang Yi;Wang Wei;Hao Jiejie;Zhu Weiming	Weiming Zhu, Wang Yi	Chinese Journal of Organic Chemistry	2015	35	1955			1			Aspergillus	sp OUCMDZ-1914			1											1						1	1							1
A Cytotoxic Pyrrolidinoindoline Diketopiperazine Dimer from the Algal Fungus Eurotium herbariorum HT-2.	Ye Li;Kun-Lai Sun;Yi Wang;Peng Fu;Pei-Pei Liu;Chen Wang;Wei-Ming Zhu	Weiming Zhu	Chinese Chemical Letters	2014	24	1049			1			Eurotium	herbariorum HT-2				1						1								1			1
Phenolic Polyketides from the Co-Cultivation of Marine-Derived Penicillium sp. WC-29-5 and Streptomyces fradiae 007	Wang, Yi;Wang, Liping;Zhuang, Yibin;Kong, Fandong;Zhang, Cuixian;Zhu, Weiming	Weiming Zhu	Marine Drugs	2014	12	2079			1			Penicillium	sp. WC-29-5			1					1													1
Alkaloids from the Mangrove-Derived Actinomycete Jishengella endophytica 161111	Wang, Pei;Kong, Fandong;Wei, Jingjing;Wang, Yi;Wang, Wei;Hong, Kui;Zhu, Weiming	Weiming Zhu	Marine Drugs	2014	12	477				1		Jishengella	endophytica 161111			1							1										1
α-Pyrones from the marine-derived actinomycete Nocardiopsis dassonvillei subsp. dassonvillei XG-8-1	Peng Fu;Peipei Liu;Qianhong Gong;Yi Wang;Pei Wang;Weiming Zhu	Weiming Zhu	RSC Advances	2013	3	20726				1		Nocardiopsis	dassonvillei	1							1										1
Indole-Diterpenoids with Anti-H1N1 Activity from the Aciduric Fungus Penicillium camemberti OUCMDZ-1492	Fan, Yaqin;Wang, Yi;Liu, Peipei;Fu, Peng;Zhu, Tonghan;Wang, Wei;Zhu, Weiming	Weiming Zhu	Journal of Natural Products	2013	76	1328			1			Penicillium	camemberti OUCMDZ-1492			1								1									1
Antibiotic Metabolites from the Coral-Associated Actinomycete Streptomyces sp. OUCMDZ-1703	Fu, Peng;Kong, Fandong;Wang, Yuanfei;Wang, Yi;Liu, Peipei;Zuo, Guoying;Zhu, Weiming	Weiming Zhu, Zuo Guoying	Chinese Journal of Chemistry	2013	31	100				1		Streptomyces	sp. OUCMDZ-1703					1			1										1			1
New rubrolides from the marine-derived fungus Aspergillus terreus OUCMDZ-1925.	Tonghan Zhu;Zhengqian Chen;Peipei Liu;Yi Wang;Zhihong Xin;Weiming Zhu	Weiming Zhu	The Journal of Antibiotics	2013	67	315			1			Aspergillus	terreus OUCMDZ-1925						1										1				1	1
Diketopiperazine Derivatives from the Marine-Derived Actinomycete Streptomyces sp. FXJ7.328	Wang, Pei;Xi, Lijun;Liu, Peipei;Wang, Yi;Wang, Wei;Huang, Ying;Zhu, Weiming	Weiming Zhu, Huang Ying	Marine Drugs	2013	11	1035				1		Streptomyces	sp. FXJ7.328	1									1										1
New Indolocarbazoles from a Mutant Strain of the Marine-Derived Actinomycete Streptomyces fradiae 007M135	Fu, Peng;Zhuang, Yibin;Wang, Yi; Liu, Peipei; Qi, Xin; Gu, Kangbo; Zhang, Daojing; Zhu, Weiming	Weiming Zhu	Organic Letters	2012	14	6194				1		Streptomyces	fradiae 007M135	1									1											1
New Quinazolinone Alkaloids within Rare Amino Acid Residue from Coral-Associated Fungus, Aspergillus versicolor LCJ-5-4.	Yibin Zhuang;Xiancun Teng;Yi Wang;Peipei Liu;Guoqiang Li;Weiming Zhu	Weiming Zhu	Organic Letters	2011	13	1130			1			Aspergillus	versicolor LCJ-5-4					1					1									1
α-Pyrones and Diketopiperazine Derivatives from the Marine-Derived Actinomycete Nocardiopsis dassonvillei HR10-5	Peng Fu;Peipei Liu;Haijun Qu;Yi Wang;Dianfeng Chen;Hui Wang;Jing Li and Weiming Zhu	Weiming Zhu	Journal of Natural Products	2011	74	2219				1		Nocardiopsis	dassonvillei HR10-5	1														1			1
Cyclopeptides and polyketides from coral-associated fungus, Aspergillus versicolor LCJ-5-4	Zhuang, Yibin;Teng, Xiancun;Wang, Yi;Liu, Peipei;Wang, Hui;Li, Jing;Li, Guoqiang;Zhu, Weiming	Weiming Zhu	Tetrahedron	2011	67	7085			1			Aspergillus	versicolor LCJ-5-4					1										1			1			1
Effects of High Salt Stress on Secondary Metabolite Production in the Marine-Derived Fungus Spicaria elegans	Wang, Yi;Lu, Zhenyu;Sun, Kunlai;Zhu, Weiming	Weiming Zhu	Marine Drugs	2011	9	535			1			Spicaria	elegans	1															1		1
Cytotoxic polyphenols from the marine-derived fungus Penicillium expansum.	Zhenyu Lu;Huajie Zhu;Peng Fu;Yi Wang;Zhihua Zhang;Haipeng Lin;Peipei Liu;Yibin Zhuang;Kui Hong;Weiming Zhu	Weiming Zhu, Kui Hong	Journal of Natural Products	2010	73	911			1			Penicillium	expansum			1					1													1
iso-α-Cyclopiazonic acid, a new natural product isolated from the marine-derived fungus Aspergillus flavus C-F-3	Ai-Qun Lin;Lin Du;Yu-Chun Fang;Fa-Zuo Wang;Tian-Jiao Zhu;Qian-Qun Gu;Wei-Ming Zhu	Weiming Zhu, Qianqun Gu	Chemistry of Natural Products	2009	45	677			1			Aspergillus	flavus C-F-3				1						1											1
Sesquiterpenoids and benzofuranoids from the marine-derived fungus Aspergillus ustus 094102.	Zhenyu Lu;Yi Wang;Chengdu Miao;Peipei Liu;Kui Hong;Weiming Zhu	Weiming Zhu, Hong Kui	Journal of Natural Products	2009	72	1761			1			Aspergillus	ustus 094102			1												1						1
Anthranosides A-C, Anthranilate Derivatives from a Sponge-Derived Streptomyces sp. CMN-62.	Che Qian;Qiao Liang;Han Xiaoning;Liu Yankai;Wang Wei;Gu Qianqun;Zhu Tianjiao;Li Dehai	Dehai Li	Organic Letters	2018	20	5466				1		Streptomyces	sp. CMN-62					1					1										1
Saroclazines A–C, thio-diketopiperazines from mangrove-derived fungi Sarocladium kiliense HDN11-84	Feng Li;Wenqiang Guo;Li Wu;Tianjiao Zhu;Qianqun Gu;Dehai Li;Qian Che	Qian Che	Archives of Pharmacal Research	2018	41	30			1			Sarocladium	kiliense HDN11-84			1							1											1
Saroclides A and B, Cyclic Depsipeptides from the Mangrove-Derived Fungus Sarocladium kiliense HDN11-112	Guo, Wenqiang;Wang, Shuai;Li, Na;Li, Feng;Zhu, Tianjiao;Gu, Qianqun;Guo, Peng;Li, Dehai	Dehai Li, Peng Guo	Journal of Natural Products	2018	81	1050			1			Sarocladium	kiliense HDN11-112			1						1									1			1		1
Fusaricates H-K and fusolanones A-B from a mangrove endophytic fungus Fusarium solani HDN15-410.	Zhou Guoliang;Qiao Liang;Zhang Xiaomin;Sun Chunxiao;Che Qian;Zhang Guojian;Zhu Tianjiao;Gu Qianqun;Li Dehai	Dehai Li	Phytochemistry	2018	158	19			1			Fusarium	solani HDN15-410			1							1								1
Chetracins E and F, cytotoxic epipolythiodioxopiperazines from the marine-derived fungus Acrostalagmus luteoalbus HDN13-530	Yu, Guihong;Wang, Yanjuan;Yu, Rilei;Feng, Yanyan;Wang, Lu;Che, Qian;Gu, Qianqun;Li, Dehai;Li, Jing;Zhu, Tianjiao	Tianjiao Zhu	RSC Advances	2018	8	53			1			Acrostalagmus	luteoalbus HDN13-530	1									1											1
Sorbicillasins A–B and Scirpyrone K from a Deep-Sea-Derived Fungus, Phialocephala sp. FL30r	Zhenzhen Zhang;Xueqian He;Qian Che;Guojian Zhang;Tianjiao Zhu;Qianqun Gu;Dehai Li	Dehai Li,Guojian Zhang	Marine Drugs	2018	16	245			1			Phialocephala	FL30r	1							1																	1
Lipid-Lowering Polyketides from the Fungus Penicillium Steckii HDN13-279	Yu, Guihong;Wang, Shuai;Wang, Lu;Che, Qian;Zhu, Tianjiao;Zhang, Guojian;Gu, Qianqun;Guo, Peng;Li, Dehai	Dehai Li, Peng Guo	Marine Drugs	2018	16	25			1			Penicillium	Steckii HDN13-279			1					1															1
Cytotoxic Tetrahydroxanthone Dimers from the Mangrove-Associated Fungus Aspergillus versicolor HDN1009.	Yu Guihong;Wu Guangwei;Sun Zichao;Zhang Xiaomin;Che Qian;Gu Qianqun;Zhu Tianjiao;Li Dehai;Zhang Guojian	Guojian Zhang	Marine Drugs	2018	16	335			1			Aspergillus	versicolor HDN1009			1					1										1			1
Trichodermamides D–F, heterocyclic dipeptides with a highly functionalized 1,2-oxazadecaline core isolated from the endophytic fungus Penicillium janthinellum HDN13-309	Zhu, Meilin;Yang, Zhen;Feng, Huimin;Gan, Qi;Che, Qian;Zhu, Tianjiao;Gu, Qianqun;Han, Bingnan;Li, Dehai	Dehai Li, Bingnan Han	RSC Advances	2017	7	48019			1			Penicillium	janthinellum HDN13-309			1											1																1
Penicisulfuranols A-F, Alkaloids from the Mangrove Endophytic Fungus Penicillium janthinellum HDN13-309	Zhu, Meilin;Zhang, Xiaomin;Feng, Huimin;Dai, Jiajia;Li, Jing;Che, Qian;Guil, Qianqun;Zhu, Tianjiao;Li, Dehai	Dehai Li, Tianjiao Zhu	Journal of Natural Products	2017	80	71			1			Penicillium	janthinellum HDN13-309			1							1											1
Clindanones A and B and Cladosporols F and G, Polyketides from the Deep-Sea Derived Fungus Cladosporium cladosporioides HDN14-342.	Zhenzhen Zhang; Xueqian He; Congcong Liu; Qian Che; Tianjiao Zhu; Qianqun Gua; Dehai Li	Dehai Li	RSC Advances	2016	47	76498			1			Cladosporium	cladosporioides HDN14-342	1							1													1
Neosartoryadins A and B, Fumiquinazoline Alkaloids from a Mangrove-Derived Fungus Neosartorya udagawae HDN13-313	Yu, Guihong;Zhou, Guoliang;Zhu, Meilin;Wang, Wei;Zhu, Tianjiao;Gu, Qianqun;Li, Dehai	Dehai Li	Organic Letters	2016	18	244			1			Neosartorya	udagawae HDN13-313			1							1										1
Campyridones A–D, pyridone alkaloids from a mangrove endophytic fungus Campylocarpon sp. HDN13-307	Meilin Zhu, Xiaomin Zhang, Huimin Feng, Qian Che, Tianjiao Zhu, Qianqun Gu, Dehai Li	Dehai Li	Tetrahedron	2016	47	5679			1			Campylocarpon	sp. HDN13-307			1							1											1
Peniphenylanes A-G from the Deep-Sea-Derived Fungus Penicillium fellutanum HDN14-323.	Zhang, Zhenzhen;Guo, Wenqiang;He, Xueqian;Che, Qian;Zhu, Tianjiao;Gu, Qianqun;Li, Dehai	Dehai Li	Planta Medica	2016	82	872			1			Penicillium	fellutanum HDN14-323	1							1													1
Naquihexcin A, a S-Bridged Pyranonaphthoquinone Dimer Bearing an Unsaturated Hexuronic Acid Moiety from a Sponge-Derived Streptomyces sp. HDN-10-293.	Che, Qian;Tan, Hongsheng;Han, Xiaoning;Zhang, Xiaomin;Gu, Qianqun;Zhu, Tianjiao;Li, Dehai	Dehai Li, Tianjiao Zhu	Organic Letters	2016	18	3358				1		Streptomyces	sp. HDN-10-293					1			1													1
Austalides S-U, New Meroterpenoids from the Sponge-Derived Fungus Aspergillus aureolatus HDN14-107	Peng, Jixing;Zhang, Xiaomin;Wang, Wei;Zhu, Tianjiao;Gu, Qianqun;Li, Dehai	Dehai Li	Marine Drugs	2016	14	131			1			Aspergillus	aureolatus HDN14-107					1						1									1
Chromosulfine, a novel cyclopentachromone sulfide produced by a marine-derived fungus after introduction of neomycin resistance	Yi, Le;Cui, Cheng-Bin;Li, Chang-Wei;Peng, Ji-Xing;Gu, Qian-Qun	Qianqun Gu	RSC Advances	2016	6	43975			1			Penicillium	purpurogenum G59						1		1													1
Exopisiod B and farylhydrazone C, two new alkaloids from the Antarctic-derived fungus Penicillium sp. HDN14-431(Qianqun Gu)	Zhang, Ting;Zhu, Mei-Lin;Sun, Guang-Yu;Li, Na;Gu, Qian-Qun;Li, De-Hai;Che, Qian;Zhu, Tian-Jiao	Tianojiao Zhu	Journal of Asian Natural Products Research	2016	18	959			1			Penicillium	sp. HDN14-431	1									1											1
Cladosins F and G, two new hybrid polyketides from the deep-sea-derived Cladosporium sphaerospermum 2005-01-E3	Yu, Gui-Hong;Wu, Guang-Wei;Zhu, Tian-Jiao;Gu, Qian-Qun;Li, De-Hai	Dehai Li	Journal of Asian Natural Products Research	2015	17	120			1			Cladosporium	sphaerospermum 2005-01-E3	1							1																						0
Penipyrols A–B and peniamidones A–D from the mangrove derived Penicillium solitum GWQ-143	Guo, Wenqiang;Kong, Xianglan;Zhu, Tianjiao;Gu, Qianqun;Li, Dehai	Dehai Li	Archives of Pharmacal Research	2015	38	1449			1			Penicillium	solitum GWQ-143			1					1																	1
Spicarins A–D from acetylated extract of fungus Spicaria elegans KLA03	Lin, Zhenjian;Ma, Xinhua;Wei, Hongjuan;Li, Dehai;Gu, Qianqun;Zhu, Tianjiao	Tianjiao Zhu	RSC Advances	2015	5	35262			1			Spicaria	elegans KLA03	1							1																1
Lipid-lowering polyketides from a soft coral-derived fungus Cladosporium sp. TZP29.	Meilin Zhu;Huquan Gao;Chongming Wu;Tianjiao Zhu;Qian Che;Qianqun Gu;Peng Guo;Dehai Li	Dehai Li. Peng Guo	Bioorganic & Medicinal Chemistry Letters	2015	25	3606			1			Cladosporium	sp. TZP29					1			1															1
Rare Chromones from a Fungal Mutant of the Marine-Derived Penicillium purpurogenum G59	Xia, Ming-Wen;Cui, Cheng-Bin;Li, Chang-Wei;Wu, Chang-Jing;Peng, Ji-Xing;Li, De-Hai	Chengbin Cui	Marine Drugs	2015	13	5219			1			Penicillium	purpurogenum G59						1		1													1
Secondary Metabolites of a Deep Sea Derived Fungus Aspergillus versicolor CXCTD-06-6a and Their Bioactivity	Kong Xianglan;Cai Shengxin;Zhu Tianjiao;Gu Qianqun;Li Dehai;Luan Yepeng	Dehai Li	Journal of Ocean University of China	2014	13	691			1			Aspergillus	versicolor CXCTD-06-6a						1				1															1
Sorbicatechols A and B, Antiviral Sorbicillinoids from the Marine-Derived Fungus Penicillium chrysogenum PJX-17	Jixing Peng;Xiaomin Zhang;Lin Du;Wei Wang;Tianjiao Zhu;Qianqun Gu;Dehai Li	Dehai Li	Journal of Natural Products	2014	77	424			1			Penicillium	chrysogenum PJX-17	1							1												1
Prenylated Indole Diketopiperazines from the Marine-Derived Fungus Aspergillus versicolor.	Jixing Peng;Huquan Gao;Jing Li;Jing Ai;Meiyu Geng;Guojian Zhang;Tianjiao Zhu;Qianqun Gu;Dehai Li	Dehai Li	Journal of Organic Chemistry	2014	79	7895			1			Aspergillus	versicolor	1									1											1
Nine New and Five Known Polyketides Derived from a Deep Sea-Sourced Aspergillus sp. 16-02-1.	Chen, Xiu-Wen;Li, Chang-Wei;Cui, Cheng-Bin;Hua, Wei;Zhu, Tian-Jiao;Gu, Qian-Qun	Chengbin Cui	Marine Drugs	2014	12	3116			1			Aspergillus	sp. 16-02-1	1							1													1
Cladosins A–E, Hybrid Polyketides from a Deep-Sea-Derived Fungus, Cladosporium sphaerospermum	Guangwei Wu, Xinhua Sun, Guihong Yu, Wei Wang, Tianjiao Zhu, Qianqun Gu, and Dehai Li	Dehai Li	Journal of Natural Products	2014	77	270			1			Cladosporium	sphaerospermum	1							1												1
New Cytotoxic Metabolites from the Marine-Derived Fungus Penicillium sp. ZLN29	Gao, Huquan;Zhou, Lina;Li, Dehai;Gu, Qianqun;Zhu, Tian-Jiao	Tianjiao Zhu	Helvetica Chimica Acta	2013	96	514			1			Penicillium	sp. ZLN29	1							1													1
Three new polyketides from marine-derived fungus Aspergillus glaucus HB1-19	Sun, Shi-Wei;Ji, Chang-Zhu;Gu, Qian-Qun;Li, De-Hai;Zhu, Tian-Jiao	Tianjiao Zhu	Journal of Asian Natural Products Research	2013	15	956			1			Aspergillus	glaucus HB1-19	1							1																	1
Unusual Pyrrolyl 4-Quinolinone Alkaloids from the Marine-Derived Fungus Penicillium sp. ghq208	Huquan Gao;Lianqing Zhang;Tianjiao Zhu;Qianqun Gu;Dehai Li	Dehai Li	Chemical and Pharmaceutical Bulletin	2013	60	1458			1			Penicillium	sp. ghq208	1									1											1
Sorbicillamines A–E, Nitrogen-Containing Sorbicillinoids from the Deep-Sea-Derived Fungus Penicillium sp. F23–2	Guo, Wenqiang;Peng, Jixing;Zhu, Tianjiao;Gu, Qianqun;Keyzers, Robert A.;Li, Dehai	Dehai Li	Journal of Natural Products	2013	76	2106			1			Penicillium	sp. F23–2	1													1							1
Phenylspirodrimanes with Anti-HIV Activity from the Sponge-Derived Fungus Stachybotrys chartarum MXH-X73	Xinhua Ma;Letao Li;Tianjiao Zhu;Mingyu Ba;Guoqiang Li;Qianqun Gu;Ying Guo;Dehai Li	Dehai Li, Ying Guo	Journal of Natural Products	2013	76	2298			1			Stachybotrys	chartarum MXH-X73					1									1						1
Aspulvinones from a mangrove rhizosphere soil-derived fungus Aspergillus terreus Gwq-48 with anti-influenza A viral (H1N1) activity	Gao, Huquan;Guo, Wenqiang;Wang, Qiang;Zhang, Lianqing;Zhu, Meilin;Zhu, Tianjiao;Gu, Qianqun;Wang, Wei;Li, Dehai	Dehai Li, Wei Wang	Bioorganic and Medicinal Chemistry Letters	2013	23	1776			1			Aspergillus	terreus Gwq-48			1					1												1
Meroterpenoids with Diverse Ring Systems from the Sponge-Associated Fungus Alternaria sp. JJY-32	Zhang, Guojian;Wu, Guangwei;Zhu, Tianjiao;Kurtan, Tibor;Mandi, Attila;Jiao, Jieying;Li, Jing;Qi, Xin;Gu, Qianqun;Li, Dehai	Dehai Li	Journal of Natural Products	2013	76	1946			1			Alternaria	sp. JJY-32					1						1										1
New eremophilane-type sesquiterpenes from an Antarctic deep-sea derived fungus, Penicillium sp. PR19 N-1.	Aiqun Lin;Guangwei Wu;Qianqun Gu;Tianjiao Zhu;Dehai Li	Dehai Li, Tianjiao Zhu	Archives of Pharmacal Research	2013	37	839			1			Penicillium	sp. PR19 N-1	1										1										1
Four New Chloro-Eremophilane Sesquiterpenes from an Antarctic Deep-Sea Derived Fungus, Penicillium sp. PR19N-1.	Wu, Guangwei;Lin, Aiqun;Gu, Qianqun;Zhu, Tianjiao;Li, Dehai	Dehai Li, Tianjiao Zhu	Marine Drugs	2013	11	1399			1			Penicillium	sp. PR19N-1	1										1										1
Diorcinols B-E, new prenylated diphenyl ethers form the marine-derived fungus Aspergillus versicolor ZLN-60	Gao Huquan;Zhou Lina;Cai Shengxin;Zhang Guojian;Zhu Tianjiao;Gu Qianqun;Li Dehai	Dehai Li	The Journal of Antibiotics	2013	66	539			1			Aspergillus	versicolor ZLN-60	1							1													1
Prenylated indole diketopiperazine alkaloids from a mangrove rhizosphere soil derived fungus Aspergillus effuses H1-1	Gao, Huquan;Zhu, Tian-Jiao;Li, De-Hai;Gu, Qian Qun;Liu, Weizhong	Weizhong Liu	Archives of Pharmacal Research	2013	36	952			1			Aspergillus	effuses H1-1			1							1											1
Penilactones A and B, two novel polyketides from Antarctic deep-sea derived fungus Penicillium crustosum PRB-2	Wu, Guangwei;Ma, Hongyan;Zhu, Tianjiao;Li, Jing;Gu, Qianqun;Li, Dehai	Dehai Li	Tetrahedron	2012	68	9745			1			Penicillium	crustosum PRB-2	1							1													1
Sorbiterrin A, a novel sorbicillin derivative with cholinesterase inhibition activity from the marine-derived fungus Penicillium terrestre.	Chen, Li;Zhu, Tianjiao;Ding, Yuanqing;Khan, Ikhlas A.;Gu, Qianqun;Li, Dehai	Dehai Li,Ikhlas A. Khan	Tetrahedron	2012	53	325			1			Penicillium	terrestre	1							1															1
Aspergilazine A, a diketopiperazine dimer with a rare N-1 to C-6 linkage, from a marine-derived fungus Aspergillus taichungensis	Cai, Shengxin;Kong, Xianglan;Wang, Wei;Zhou, Huinan;Zhu, Tianjiao;Li, Dehai;Gu, Qianqun	Dehai Li	Tetrahedron	2012	53	2615			1			Aspergillus	taichungensis			1							1										1
Pyronepolyene C-glucosides with NF-κB inhibitory and anti-influenza A viral (H1N1) activities from the sponge-associated fungus Epicoccum sp. JJY40	Jixing Peng;Jieying Jiao;Jing Li;Wei Wang;Qianqun Gu;Tianjiao Zhu;Dehai Li	Dehai Li, Tianjiao Zhu	Bioorganic and Medicinal Chemistry Letters	2012	43	3188			1			Epicoccum	sp					1			1												1										1
Pseurotin A1 and A2, Two New 1-Oxa-7-azaspiro[4.4]non-2-ene-4,6-diones from the Holothurian-Derived Fungus Aspergillus fumigatus WFZ-25.	Fa-Zou Wang;De-Hai Li;Tian-Jiao Zhu;Min Zhang;Qian-Qun Gu	Qianqun Gu	Canadian Journal of Chemistry	2011	89	72			1			Aspergillus	fumigatus WFZ-25					1			1													1
Drimane Sesquiterpenoids from the Mangrove-Derived Fungus Aspergillus ustus.	Huinan Zhou;Tianjiao Zhu;Shengxin Cai;Qianqun Gu;Dehai Li	Dehai Li	Chemical and Pharmaceutical Bulletin	2011	59	762			1			Aspergillus	ustus			1								1										1
Two New Cyclic Pentapeptides from the Marine-Derived Fungus Aspergillus versicolor	Zhou, Li-Na;Gao, Hu-Quan;Cai, Sheng-Xin;Zhu, Tian-Jiao;Gu, Qian-Qun;Li, De-Hai	Dehai Li	Helvetica Chimica Acta	2011	94	1065			1			Aspergillus	versicolor	1								1												1
Sterigmatocystins from the deep-sea-derived fungus Aspergillus versicolor	Cai, Shengxin; Zhu, Tianjiao; Du, Lin; Zhao, Boyu; Li, Dehai; Gu, Qianqun	Qianqun Gu	The Journal of Antibiotics	2011	64	193			1			Aspergillus	versicolor						1		1													1
Chloctanspirones A and B, novel chlorinated polyketides with an unprecedented skeleton, from marine sediment derived fungus Penicillium terrestre	Li, Dehai;Chen, Li;Zhu, Tianjiao;Kurtan, Tibor;Mandi, Attila;Zhao, Zhimin;Li, Jing;Gu, Qianqun	Qianqun Gu, Jing Li	Tetrahedron	2011	67	7913			1			Penicillium	terrestre	1							1
Antiviral isoindolone derivatives from an endophytic fungus Emericella sp. associated with Aegiceras corniculatum	Zhang, Guojian;Sun, Shiwei;Zhu, Tianjiao;Lin, Zhenjian;Gu, Jingyan;Li, Dehai;Gu, Qianqun	Qianqun Gu, Dehai Li	Phytochemistry	2011	72	1436			1			Emericella	sp.			1											1							1
Three New Indole-Containing Diketopiperazine Alkaloids from a Deep-Ocean Sediment Derived Fungus Penicillium griseofulvum	Zhou, Li-Na;Zhu, Tian-Jiao;Cai, SX;Sheng-Xin;Gu, Qian-Qun;Li, De-Hai	Dehai Li	Helvetica Chimica Acta	2010	93	1758			1			Penicillium	griseofulvum	1									1															1
Three new sorbicillin trimers, trisorbicillinones B, C, and D, from a deep ocean sediment derived fungus, Phialocephala sp. FL30r.	Li, Dehai;Cai, Shengxin;Zhu, Tianjiao;Wang, Fengping;Xiao, Xiang;Gu, Qianqun	Qianqun Gu	Tetrahedron	2010	66	5101			1			Phialocephala	sp. FL30r	1							1													1
Two New Indole Alkaloids from the Marine-Derived Bacterium Aeromonas sp. CB101	Cai, Sheng-Xin;Li, De-Hai;Zhu, Tian-Jiao;Wang, Feng-Ping;Xiao, Xiang;Gu, Qian-Qun	Qianqun Gu	Helvetica Chimica Acta	2010	93	791		1				Aeromonas	sp. CB101		1								1											1
Alkaloids from a deep ocean sediment-derived fungus Penicillium sp. and their antitumor activities	Du, Lin;Feng, Teng;Zhao, Boyu;Li, DehaiCai, Shengxin;Zhu, Tianjiao;Wang, Fengping;Xiao, Xiang;Gu, Qianqun	Qianqun Gu	The Journal of Antibiotics	2010	63	165			1			Penicillium	sp.	1									1											1
Diketopiperazine Alkaloids from a Deep Ocean Sediment Derived Fungus Penicillim sp.	Lin Du;Xinying Yang;Tianjiao Zhu;Fengping Wang;Xiang Xiao;Hyun Park;Qianqun Gu	Qianqun Gu	Chemical and Pharmaceutical Bulletin	2010	57	873			1			Penicillim	sp.	1									1														1
New alkaloids and diterpenes from a deep ocean sediment derived fungus Penicillium sp.	Du, Lin;Li, Dehai;Zhu, Tianjiao;Cai, Shengxin;Wang, Fengping;Xiao, Xiang;Gu, Qianqun	Qianqun Gu	Tetrahedron	2009	65	1033			1			Penicillium	sp.	1														1						1
Bioactive Cytochalasins from Aspergillus flavipes, an Endophytic Fungus Associated with the Mangrove Plant Acanthus ilicifolius.	Zhen-Jian Lin;Guo-Jian Zhang;Tian-Jiao Zhu;Rui Liu;Hong-Juan Wei;Qian-Qun Gu	Qianqun Gu	Helvetica Chimica Acta	2009	92	1538			1			Aspergillus	flavipes			1											1							1
Spicochalasin A and New Aspochalasins from the Marine-Derived Fungus Spicaria elegans	Lin, Zhenjian;Zhu, Tianjiao;Wei, Hongjuan;Zhang, Guojian;Wang, Hui;Gu, Qianqun	Qianqun Gu	European Journal of Organic Chemistry	2009	40	3045			1			Spicaria	elegans	1							1													1
Deoxy-cytochalasins from a marine-derived fungus Spicaria elegans	Lin, Zhen-Jian;Zhu, Tian-Jiao;Zhang, Guo-Jian;Wei, Hong-Juan;Gu, Qian-Qun	Qianqun Gu	Canadian Journal of Chemistry	2009	87	486			1			Spicaria	elegans	1													1							1
Secondary Metabolites Isolated from the Gorgonian-Derived Fungus Aspergillus ruber and Their Antiviral Activity	Liang, Ting-Mei;Fang, Yao-Wei;Zheng, Ji-Yong;Shao, Chang-Lun	Changlun Shao	Chemistry of Natural Compounds	2018	54	559			1			Aspergillus	ruber					1									1						1
Harzianumnones A and B: two hydroxyanthraquinones from the coral-derived fungus Trichoderma harzianum	Ting Shi;Xue-Mei Hou;Zhi-Yong Li;Fei Cao;Ya-Hui Zhang;Jia-Yin Yu;Dong-Lin Zhao;Chang-Lun Shao;Chang-Yun Wang	Changyun Wang, Changlun Shao	RSC Advances	2018	49	27596			1			Trichoderma	harzianum					1			1													1
Design, semisynthesis, α-glucosidase inhibitory, cytotoxic, and antibacterial activities of p-terphenyl derivatives	Xue-Qing Zhang;Xiao-Feng Mou;Ning Mao;Jie-Jie Hao;Ming Liu;Ji-Yong Zheng;Chang-Yun Wang;Yu-Cheng Gu;Chang-Lun Shao	Changlun Shao	European Journal of Medicinal Chemistry	2018	146	232			1			Aspergillus	candidus					1											1					1							1
Penicilazaphilones D and E: two new azaphilones from a sponge-derived strain of the fungus Penicillium sclerotiorum	Wang, Chao-Yi;Hao, Jun-Di;Ning, Xing-Yan;Wu, Jing-Shuai;Zhao, Dong-Lin;Kong, Chui-Jian;Shao, Chang-Lun;Wang, Chang-Yun	Changyun Wang	RSC Advances	2018	8	4348			1			Penicillium	sclerotiorum					1			1												1
Scopuquinolone B, a new monoterpenoid dihydroquinolin-2(1H)-one isolated from the coral-derived Scopulariopsis sp. fungus	Mou, Xiao-Feng;Liu, Xin;Xu, Ru-Fang;Wei, Mei-Yan;Fang, Yao-Wei;Shao, Chang-Lun	Changlun Shao, Yaowei Fang	Natural Product Research	2018	32	773			1			Scopulariopsis	sp.					1					1																	1
Antifouling Indole Alkaloids of a Marine-Derived Fungus Eurotium sp.	Chen, Min;Wang, Kai-Ling;Wang, Chang-Yun	Changyun Wang	Chemistry of Natural Compounds	2018	54	207			1			Eurotium	sp.					1					1																	1
A new antiviral pregnane from a gorgonian-derived Cladosporium sp. fungus	Yu, Mei-Lin;Guan, Fei-Fei;Cao, Fei;Jia, Yan-Lai;Wang, Chang-Yun	Changyun Wang	Natural Product Research	2018	32	1260			1			Cladosporium	sp.					1						1									1
Cytochalasins from the Gorgonian-Derived Fungus Aspergillus sp. XS-2009-0B15	Hao, Jun-di;Zheng, Juan-juan;Chen, Min;Wang, Chang-yun	Changyun Wang	Chemistry of Natural Compounds	2017	53	732			1			Aspergillus	sp. XS-2009-0B15					1									1		PKS-AA		1
New Fatty Acid From a Gorgonian-Derived Xylaria sp. Fungus	Sun, Da-Wei;Cao, Fei;Liu, Min;Guan, Fei-Fei;Wang, Chang-Yun	Changyun Wang	Chemistry of Natural Compounds	2017	53	227			1			Xylaria	sp.					1							1						1			1
Chemical Constituents of the Gorgonian-Derived Fungus Chaetomium globosum	Guo, Zhong-Long;Zheng, Juan-Juan;Cao, Fei;Wang, Cong;Wang, Chang-Yun	Changyun Wang	Chemistry of Natural Compounds	2017	53	199			1			Chaetomium	globosum					1										1
Naphthalenones and Depsidones from a Sponge-Derived Strain of the Fungus Corynespora cassiicola.	Zhao, Dong-Lin;Shao, Chang-Lun;Wang, Chao-Yi;Wang, Mei;Yang, Lu-Jia;Wang, Chang-Yun	Changyun Wang	Molecules	2016	21	160			1			Corynespora	cassiicola					1			1													1
A New Griseofulvin Derivative from the Marine-Derived Arthrinium sp. Fungus and Its Biological Activity	Wei, Mei-Yan;Xu, Ru-Fang;Du, Si-Ying;Wang, Chang-Yun;Xu, Tong-Yi;Shao, Chang-Lun	Changlun Shao, Changyun Wang	Chemistry of Natural Compounds	2016	52	1011			1			Arthrinium	sp.					1			1										1
Isolation, resolution and biological evaluation of pestalachlorides E and F containing both point and axial chirality	Xing, Qian;Gan, Li-She;Mou, Xiao-Feng;Wang, Wei;Wang, Chang-Yun;Wei, Mei-Yan;Shao, Chang-Lun	Changlun Shao	RSC Advances	2016	6	22653			1			Pestalotiopsis	(ZJ-2009-7-6)					1									1													1
Nigrodiquinone A, a Hydroanthraquinone Dimer Containing a Rare C-9–C-7′ Linkage from a Zoanthid-Derived Nigrospora sp. Fungus	Xu, Wei-Feng;Hou, Xue-Mei;Yang, Kai-Lin;Cao, Fei;Yang, Rui-Yun;Wang, Chang-Yun;Shao, Chang-Lun	Changlun Shao, Ruiyun Yang	Marine Drugs	2016	14	51			1			Nigrospora	sp.					1			1												1
Cytotoxic Nitrobenzoyloxy-substituted Sesquiterpenes from Sponge-derived Endozoic Fungus Aspergillus insulicola MD10-2	Zhao, Hong-Ying;Anbuchezhian, Ramasamy;Sun, Wei;Shao, Chang-Lun;Zhang, Feng-Li;Yin, Ying;Yu, Zhi-Sheng;Li, Zhi-Yong;Wang, Chang-Yun	Changyun Wang, Zhiyong Li	Current Pharmaceutical Biotechnology	2016	17	271			1			Aspergillus	insulicola MD10-2					1						1										1
Bisabolane-Type Sesquiterpenoids from a Gorgonian-Derived Aspergillus sp. Fungus Induced by DNA Methyltransferase Inhibitor	Wang, Chao-Yi;Liu, Yun-Feng;Cao, Fei;Wang, Chang-Yun	Changyun Wang	Chemistry of Natural Compounds	2016	52	1129			1			Aspergillus	sp.					1						1							1
Citrinin Derivatives and Unusual C25 Steroids from a Sponge-Derived Penicillium sp. Fungus	Liu, Yun-Feng;Zhong, Rong;Cao, Fei;Wang, Cong; Wang, Chang-Yun	Changyun Wang	Chemistry of Natural Compounds	2016	52	548			1			Penicillium	sp.					1			1										1
Antifouling phenyl ethers and other compounds from the invertebrates and their symbiotic fungi collected from the South China Sea.	Wang, Chao-Yi;Wang, Kai-Ling;Qian, Pei-Yuan;Xu, Ying;Chen, Min;Zheng, Juan-Juan;Liu, Min;Shao, Chang-Lun;Wang, Chang-Yun	Changyun Wang, Changlun Shao	AMB EXPRESS	2016	6	102			1			Multiple							1									1												1
Bioactive Diphenyl Ether Derivatives from a Gorgonian-Derived Fungus Talaromyces sp.	Chen, Min;Han, Lei;Shao, Chang-Lun;She, Zhi-Gang;Wang, Chang-Yun	Changyun Wang	Chemistry and Biodiversity	2015	12	443			1			Talaromyces	sp.					1									1							1						1
Pestarhamnoses A–C, Rhamnosylated Phenol Derivatives from the Soft Coral-Derived Fungus Pestalotiopsis sp.	Xing, Qian;Li, Dan;Guo, Zhi-Yong;Wang, Chang-Yun;Shao, Chang-Lun	Changyun Wang, Changlun Shao	Chemistry of Natural Compounds	2015	51	1080			1			Pestalotiopsis	sp.					1											1		1			1
Merosesquiterpenoids and Ten-Membered Macrolides from a Soft Coral-Derived Lophiostoma sp. Fungus	Zheng, Cai-Juan;Shao, Chang-Lun;Chen, Min;Niu, Zhi-Gang;Zhao, Dong-Lin;Wang, Chang-Yun	Changyun Wang	Chemistry & Biodiversity	2015	12	1407			1			Lophiostoma	sp.					1										1			1
Pestalotiolide A, a New Antiviral Phthalide Derivative from a Soft Coral-derived Fungus Pestalotiopsis sp.	Yan-Lai Jia;Fei-Fei Guan;Jie Ma;Chang-Yun Wang;Chang-Lun Shao	Changyun Wang	Natural Product Sciences	2015	21	227			1			Pestalotiopsis	sp.					1			1												1
Bioactive 7-Oxabicyclic[6.3.0]lactam and 12-Membered Macrolides from a Gorgonian-Derived Cladosporium sp. Fungus.	Cao, Fei;Yang, Qin;Shao, Chang-Lun;Kong, Chui-Jian;Zheng, Juan-Juan;Liu, Yun-Feng;Wang, Chang-Yun	Changyun Wang	Marine Drugs	2015	13	4171			1			Cladosporium	sp.					1			1													1
Bioactive Steroid Derivatives and Butyrolactone Derivatives from a Gorgonian-Derived Aspergillus sp. Fungus.	Min Chen;Kai-Ling Wang;Min Liu;Zhi-Gang She;Chang-Yun Wang	Changyun Wang	Chemistry & Biodiversity	2015	12	1398			1			Aspergillus	sp.					1										1			1									1
Bioactive Perylene Derivatives from a Soft Coral-Derived Fungus Alternaria sp . (ZJ-2008017).	Zheng, Cai-Juan;Fu, Xiu-Mei;Zhang, Xiu-Li;Kong, Wen-Wen;Wang, Chang-Yun	Changyun Wang	Chemistry of Natural Compounds	2015	51	766			1			Alternaria	sp . (ZJ-2008017).					1			1																			1
Structure and Absolute Configuration of Aspergilumamide A, a Novel Lumazine Peptide from the Mangrove-Derived Fungus Aspergillus sp.	Cai-Juan Zheng;Lu-Yong Wu;Xiao-Bao Li;Xin-Ming Song;Zhi-Gang Niu;Xiao-Ping Song;Guang-Ying Chen;Chang-Yun Wang	Changyun Wang, Guangying Chen	Helvetica Chimica Acta	2015	98	368			1			Aspergillus	Aspergillus			1						1									1
Potent Antifouling Marine Dihydroquinolin-2(1H)-one-Containing Alkaloids from the Gorgonian Coral-Derived Fungus Scopulariopsis sp.	Shao, Chang-Lun;Xu, Ru-Fang;Wang, Chang-Yun;Qian, Pei-Yuan;Wang, Kai-Ling;Wei, Mei-Yan	Changlun Shao	Marine Biotechnology	2015	17	408			1			Scopulariopsis	sp.					1					1																	1
Secondary Metabolites of the Zoanthid-Derived Fungus Trichoderma sp. TA26-28 Collected from the South China Sea	Qin, Xiao-Yan;Yang, Kai-Lin;Wang, Chang-Yun;Shao, Chang-Lun	Changyun Wang, Changlun Shao	Chemistry of Natural Compounds	2014	50	961			1			Trichoderma	sp. TA26-28					1							1						1
A New Anthraquinone Derivative from a Gorgonian-Derived Fungus Aspergillus sp.	Chen, Min;Shao, Chang-Lun;Kong, Chui-Jian;She, Zhi-Gang;Wang, Chang-Yun	Changyun Wang	Chemistry of Natural Compounds	2014	50	617			1			Aspergillus	sp.					1			1										1			1
Bioactive Steroids from a Marine-Derived Fungus Penicillium sp. from the South China Sea	Qi, Jun; Shao, Chang-Lun; Liu, Min ;Qi, Xin ;Wang, Chang-Yun	Changyun Wang	Chemistry of Natural Compounds	2014	50	568			1			Penicillium	sp.					1						1							1
Dihydroisocoumarin derivatives with antifouling activities from a gorgonian-derived Eurotium sp. fungus	Chen, Min;Shao, Chang-Lun;Wang, Kai-Ling;Xu, Ying;She, Zhi-Gang;Wang, Chang-Yun	Ying Xu, Changyun Wang	Tetrahedron	2014	70	9132			1			Eurotium	sp.					1			1																			1
Lumazine Peptides Penilumamides B-D and the Cyclic Pentapeptide Asperpeptide A from a Gorgonian-Derived Aspergillus sp Fungus	Chen, Min;Shao, Chang-Lun;Fu, Xiu-Mei;Kong, Chui-Jian;She, Zhi-Gang;Wang, Chang-Yun	Changyun Wang	Journal of Natural Products	2014	77	1601			1			Aspergillus	sp.					1				1									1
Antifouling and Fungicidal Resorcylic Acid Lactones from the Sea Anemone-Derived Fungus Cochliobolus lunatus	Liu, Qing-Ai;Shao, Chang-Lun;Gu, Yu-Cheng;Blum, Mathias;Gan, Li-She;Wang, Kai-Ling;Chen, Min;Wang, Chang-Yun	Changyun Wang	Journal of Agricultural and Food Chemistry	2014	62	3183			1			Cochliobolus	lunatus					1			1											1								1
Nucleoside derivatives from the marine-derived fungus Aspergillus versicolor	Chen, Min;Fu, Xiu-Mei;Kong, Chui-Jian;Wang, Chang-Yun	Changyun Wang	Natural Product Research	2014	28	895			1			Aspergillus	versicolor					1											1		1
Isocoumarin Derivatives and Benzofurans from a Sponge-Derived Penicillium sp. Fungus	Qi, Jun; Shao, Chang-Lun;Li, Zhi-Yong;Gan, Li-She;Fu, Xiu-Mei;Bian, Wen-Tao;Zhao, Hong-Ying;Wang, Chang-Yun	Changyun Wang	Journal of Natural Products	2013	76	571			1			Penicillium	sp.					1			1										1
Asperterpenols A and B, New Sesterterpenoids Isolated from a Mangrove Endophytic Fungus Aspergillus sp 085242	Xiao, Ze'en; Huang, Huarong; Shao, Changlun; Xia, Xuekui; Ma, Lin; Huang, Xishan; Lu, Yongjun; Lin, Yongcheng; Long, Yuhua; She, Zhigang	Yuhua Long, Zhigang She	Organic Letters	2013	15	2522			1			Aspergillus	sp 085242			1								1																			1
(±)-Pestalachloride D, an Antibacterial Racemate of Chlorinated Benzophenone Derivative from a Soft Coral-Derived Fungus Pestalotiopsis sp.	Wei, Mei-Yan;Li, Dan;Shao, Chang-Lun;Deng, Dong-Sheng;Wang, Chang-Yun	Changyun Wang	Marine Drugs	2013	11	1050			1			Pestalotiopsis	sp.					1									1				1
Bioactive Phenylalanine Derivatives and Cytochalasins from the Soft Coral-Derived Fungus, Aspergillus elegans.	Zheng, Cai-Juan;Shao, Chang-Lun;Wu, Lu-Yong;Chen, Min;Wang, Kai-Ling;Zhao, Dong-Lin;Sun, Xue-Ping;Chen, Guang-Ying;Wang, Chang-Yun	Guang-Ying Chen, Changyun Wang	Marine Drugs	2013	11	2054			1			Aspergillus	elegans					1										1												1
Antifouling Activity of Secondary Metabolites Isolated from Chinese Marine Organisms	Li, Yong-Xin; Wu, Hui-Xian;Xu, Ying;Shao, Chang-Lun;Wang, Chang-Yun;Qian, Pei-Yuan	Peiyuan Qian	Marine Biotechnology	2013	15	552			1			Multiple							1									1												1
New bisabolane sesquiterpenoids from a marine-derived fungus Aspergillus sp. isolated from the sponge Xestospongia testudinaria	Sun, Ling-Ling;Shao, Chang-Lun;Chen, Jian-Feng;Guo, Zhi-Yong;Fu, Xiu-Mei;Chen, Min;Chen, Yi-Yan;Li, Rui;de Voogd, Nicole J.;She, Zhi-Gang;Lin, Yong-Cheng;Wang, Chang-Yun	Changyun Wang	Bioorganic & Medicinal Chemistry Letters	2012	22	1326			1			Aspergillus	Aspergillus					1						1										1
Antibacterial Bisabolane-Type Sesquiterpenoids from the Sponge-Derived Fungus Aspergillus sp.	Li, Dan ;Xu, Ying;Shao, Chang-Lun;Yang, Rui-Yun;Zheng, Cai-Juan;Chen, Yi-Yan;Fu, Xiu-Mei;Qian, Pei-Yuan;She, Zhi-Gang;de Voogd, Nicole J.;Wang, Chang-Yun	Changyun Wang	Marine Drugs	2012	10	234			1			Aspergillus	sp.					1						1							1
A new xanthone derivative from the co-culture broth of two marine fungi (strain No. E33 and K38)	Li, Chunyuan; Zhang, Jie;Shao, Changlun;Ding, Weijiang;She, Zhigang;Lin, Yongcheng	Yongcheng Lin, Zhigang She	Chemistry of Natural Compounds	2011	47	382			1			strain No. E33 and K38				1						1										1
Aspergilones A and B, Two Benzylazaphilones with an Unprecedented Carbon Skeleton from the Gorgonian-Derived Fungus Aspergillus sp.	Chang-Lun Shao;Chang-Yun Wang;Mei-Yan Wei;Yu-Cheng Gu;Zhi-Gang She;Pei-Yuan Qian;Yong-Cheng Lin	Zhigang She, Changyun Wang	Bioorganic & Medicinal Chemistry Letters	2011	21	690			1			Aspergillus	sp.					1											1											1
Potent Antifouling Resorcylic Acid Lactones from the Gorgonian-Derived Fungus Cochliobolus lunatus	Shao, Chang-Lun; Wu, Hui-Xian; Wang, Chang-Yun; Liu, Qing-Ai; Xu, Ying; Wei, Mei-Yan; Qian, Pei-Yuan; Gu, Yu-Cheng; Zheng, Cai-Juan; She, Zhi-Gang;Lin, Yong-Cheng	Changyun Wang	Journal of Natural Products	2011	74	629			1			Cochliobolus	lunatus					1			1										1			1						1
Isolation, structure elucidation, crystal structure, and biological activity of a marine natural alkaloid, viridicatol	Wei, Mei-Yan;Yang, Rui-Yun;Shao, Chang-Lun;Wang, Chang-Yun;Deng, Dong-Sheng;She, Zhi-Gang;Lin, Yong-Cheng	Changlun Shao, Changyun Wang	Chemistry of Natural Compounds	2011	47	322			1			Penicilluim	sp.			1											1							1
Penicinoline, a new pyrrolyl 4-quinolinone alkaloid with an unprecedented ring system from an endophytic fungus Penicillium sp.	Shao, Chang-Lun;Wang, Chang-Yun;Gu, Yu-Cheng;Wei, Mei-Ya;Pan, Jia-Hui;Deng, Dong-Sheng;She, Zhi-Gang;Lin, Yong-Cheng	Yongcheng Lin, Zhigang She, Changyun Wang	Bioorganic & Medicinal Chemistry Letters	2010	20	3284			1			Penicillium	sp.			1							1											1
Five Sesquiterpenoids from a Marine-Derived Fungus Aspergillus sp. Isolated from a Gorgonian Dichotella gemmacea	Wei, Mei-Yan;Wang, Chang-Yun;Liu, Qing-Ai;Shao, Chang-Lun;She, Zhi-Gang;Lin, Yong-Cheng	Changyun Wang	Marine Drugs	2010	8	941			1			Aspergillus	sp.					1						1							1
A new anthraquinone derivative from the marine endophytic fungus Fusarium sp. (No. b77)	Shao, Changlun; Wang, Changyun; Zheng, Caijuan; She, Zhigang; Gu, Yucheng; Lin, Yongcheng	Yongcheng Lin, Yucheng Gu	Natural Product Research	2010	24	81			1			Fusarium	sp. (No. b77)			1					1													1
Diphenyl Ethers from a Marine-Derived Aspergillus sydowii	Ya-Nan Wang;Yan-Hua Mou;Yu Dong;Yan Wu;Bing-Yu Liu;Jian Bai;Dao-Jiang Yan;Le Zhang;Dan-Qing Feng;Yue-Hu Pei;You-Cai Hu	Yuehu Pei, Youcai Hu	Marine Drugs	2018	16	451			1			Aspergillus	sydowii		1						1													1
New butenolide derivatives from the marine sponge-derived fungus Aspergillus terreus.	Sun, Yating;Liu, Jingtang;Li, Lei;Gong, Chi;Wang, Shuping;Yang, Fan;Hua, Huiming;Lin, Houwen	Huiming Hua, Fan Yang, Houwen Lin	Bioorganic & Medicinal Chemistry Letters	2018	28	315			1			Aspergillus	terreus					1											1												1
3,4-Dihydroisocoumarin derivatives from the marine-derived fungus Paraconiothyrium sporulosum YK-03	Li-Hua Zhang;Sheng-Ge Li;Hong-Hua Wu;Gang Chen;Li Li;Jiao Bai;Hui-Ming Hua;Hai-Feng Wang;Yue-Hu Pei	Yuehu Pei, Haifeng Wang	Phytochemistry Letters	2017	20	200			1			Paraconiothyrium	sporulosum YK-03	1							1													1
Isolation and identification of two new compounds from marine-derived fungus Acremonium fusidioides RZ01	An Xiao;Feng Bao-Min;Chen Gang;Chen Shao-Fei;Wang Hai-Feng;Pei Yue-Hu	Yuehu Pei, Haifeng Wang	Chinese Journal of Natural Medicines	2016	14	934			1			Acremonium	fusidioides RZ01		1									1										1
New naphthopyrones from marine-derived fungus Aspergillus niger 2HL-M-8 and their in vitro antiproliferative activity	Li, Da-Hong;Han, Tong;Guan, Li-Ping;Bai, Jiao;Zhao, Nan;Li, Zhan-Lin;Wu, Xin;Hua, Hui-Ming	Huiming Hua, Xin Wu	Natural Product Research	2016	30	1116			1			Aspergillus	niger 2HL-M-8	1							1													1
Two new secondary metabolites from the marine-derived fungus Nigrospora sphaerica	Zhang, Qi-Hui;Tian, Li;Sun, Zong-Liang;Fang, Shuai;Cai, Gong-Li;Wang, Yu-Jia;Pei, Yue-Hu	Yuehu Pei	Journal of Asian Natural Products Research	2015	5	497			1			Nigrospora	sphaerica			1												1						1
New Spirotetronate Antibiotics, Lobophorins H and I, from a South China Sea-Derived Streptomyces sp. 12A35.	Pan, Hua-Qi;Zhang, Song-Ya;Wang, Nan;Li, Zhan-Lin;Hua, Hui-Ming;Hu, Jiang-Chun;Wang, Shu-Jin	Huiming Hua	Marine Drugs	2013	11	3891				1		Streptomyces	sp. 12A35.	1													1				1
2,5-Diketopiperazines from the Marine-Derived Fungus Aspergillus fumigatus YK-7	Wang, Yu;Li, Zhan-Lin;Bai, Jiao ;Zhang, Li-Min;Wu, Xin;Zhang, Lin;Pei, Yue-Hu;Jing, Yong-Kui;Hua, Hui-Ming	Huiming Hua	Chemistry & Biodiversity	2012	9	385			1			Aspergillus	fumigatus YK-7	1									1											1
A bisamide and four diketopiperazines from a marine-derived Streptomyces sp.	Li, Bin; Chen, Gang; Bai, Jiao; Jing, Yong-Kui; Pei, Yue-Hu	Yuehu Pei	Journal of Asian Natural Products Research	2011	13	1146				1		Streptomyces	sp.	1									1											1
Two new compounds from the broth of the marine fungus Penicillium griseofulvum Y19-07.	Wang, Ya-Nan;Tian, Li;Hua, Hui-Ming;Lu, Xuan;Sun, Sha;Wu, Hong-Hua;Pei, Yue-Hu	Yuehu Pei	Journal of Asian Natural Products Research	2009	11	912			1			Penicillium	griseofulvum			1													1					1
Alkaloids and Butyrolactones from a Marine-Derived Microsphaeropsis sp. Fungus	Liu, Yun-Feng;Cai, Si-Yuan;Hao, Xiao-Meng;Cao, Fei;Zhu, Hua-Jie	Huajie Zhu, Fei Cao	Chemistry of Natural Compounds	2018	54	402			1			Microsphaeropsis	sp.	1														1			1
Four new antitumor metabolites isolated from a mutant 3-f-31 strain derived from Penicillium purpurogenum G59	Nan Wang;Chang-Wei Li;Cheng-Bin Cui;Bing Cai;Lan-Lan Xu;Hua-Jie Zhu	Changwei Li	European Journal of Medicinal Chemistry	2018	158	548			1			Penicillium	purpurogenum G59	1							1													1
Antifungal Drimane Sesquiterpenoids From a Marine-Derived Pleosporales sp. Fungus	Cao, Fei;Zhao, Dan;Chen, Xiao-Yue;Liang, Xing-Di;Li, Wan;Zhu, Hua-Jie	Huajie Zhu	Chemistry of Natural Compounds	2017	53	1189			1			Pleosporales	sp.	1										1								1
Penicimutamides A–C: rare carbamate-containing alkaloids from a mutant of the marine-derived Penicillium purpurogenum G59	Li, Chang-Wei;Wu, Chang-Jing;Cui, Cheng-Bin;Xu, Lan-Lan;Cao, Fei;Zhu, Hua-Jie	Chengbin Cui	RSC Advances	2016	47	73383			1			Penicillium	purpurogenum G59						1				1											1
Bioactive phenyl ether derivatives from the marine-derived fungus Aspergillus carneus	Xu, Lan-Lan;Zhang, Can-Can;Zhu, Xin-Yue;Cao, Fei;Zhu, Hua-Jie	Huajie Zhu, Fei Cao	Natural Product Research	2017	31	1875			1			Aspergillus	carneus		1						1																	1
Aspergixanthones I-K, New Anti-Vibrio Prenylxanthones from the Marine-Derived Fungus Aspergillus sp ZA-01	Zhu, Ao;Zhang, Xing-Wang;Zhang, Miao;Li, Wan;Ma, Zheng-Yue;Zhu, Hua-Jie;Cao, Fei	Huajie Zhu, Fei Cao	Marine Drugs	2018	16	312			1			Aspergillus	sp ZA-01	1													1		PKS-terpene		1
A pair of enantiomeric 5-oxabicyclic[4.3.0]lactam derivatives and one new polyketide from the marine-derived fungus Penicillium griseofulvum	Yang, Jian-Kun;Zhang, Bin;Gao, Tong;Yang, Meng-Yue;Zhao, Guo-Zheng;Zhu, Hua-Jie;Liu, Li;Cao, Fei	Li Liu, Fei Cao	Natural Product Research	2018	32	2366			1			Penicillium	griseofulvum		1												1		PKS-AA		1
Structure and absolute configuration of penicilliumine, a new alkaloid from Penicillium commune 366606	Zhu, Hua-Jie;Luo, Huai-Rong;Liu, Xin-Chun;Yan, Hui;Zhang, Shen;Hu, Dong-Bao;Ji, Yan-Nan;He, Jiang-Bo	Huajie Zhu	Tetrahydron Letters	2014	55	2684			1			Penicillium	commune 366606		1								1																				1
New Oxygenated Steroid from the Marine-Derived Fungus Aspergillus flavus	Yang, Meng-Yue;Yang, Jian-Kun;Yang, Jin-Kai;Hu, Lian-Dong;Zhu, Hua-Jie;Cao, Fei	Huajie Zhu, Fei Cao	Natural Product Communications	2018	13	949			1			Aspergillus	flavus						1					1							1			1
Absolute Configurations of 14,15-Hydroxylated Prenylxanthones from a Marine-Derived Aspergillus sp Fungus by Chiroptical Methods	Zhu, Ao;Yang, Meng-Yue;Zhang, Ya-Hui;Shao, Chang-Lun;Wang, Chang-Yun;Hu, Lian-Dong;Cao, Fei;Zhu, Hua-Jie	Huajie Zhu, Fei Cao	Scientific Reports	2018	8	10621			1			Aspergillus	sp ZA-01	1							1										1			1
New citrinin analogues produced by coculture of the marine algal-derived endophytic fungal strains Aspergillus sydowii EN-534 and Penicillium citrinum EN-535	Yang, Sui-Qun;Li, Xiao-Ming;Li, Xin;Li, Hong-Lei;Meng, Ling-Hong;Wang, Bin-Gui	Binggui Wang	Phytochemistry Letters	2018	25	191			1			Aspergillus sydowii EN-534 and Penicillium citrinum EN-535					1				1										1		1
20-Nor-Isopimarane Epimers Produced by Aspergillus wentii SD-310, a Fungal Strain Obtained from Deep Sea Sediment	Xiao-Dong Li;Xin Li;Xiao-Ming Li;Gang-Ming Xu;Yang Liu;Bin-Gui Wang	Binggui Wang	Marine Drugs	2018	16	440			1			Aspergillus	wentii SD-310	1										1							1
Varioloid A, a new indolyl-6,10b-dihydro-5aH-[1] benzofuro[2,3-b] indole derivative from the marine alga-derived endophytic fungus Paecilomyces variotii EN-291 (vol 12, pg 2012, 2016)	Zhang, Peng;Li, Xiao-Ming;Mao, Xin-Xin;Mandi, Attila;Kurtan, Tibor;Wang, Bin-Gui	Binggui Wang, Tibor Kurtán	Beilstein Journal of Organic Chemistry	2018	14	2394			1			Paecilomyces	variotii EN-291				1						1											1
Antimicrobial alkaloids produced by the mangrove endophyte Penicillium brocae MA-231 using the OSMAC approach	Meng, Ling-Hong;Li, Xiao-Ming;Liu, Yang;Xu, Gang-Ming;Wang, Bin-Gui	Binggui Wang	RSC Advances	2017	7	55026			1			Penicillium	brocae MA-231			1							1								1
Optimizing production of asperolide A, a potential anti-tumor tetranorditerpenoid originally produced by the algal-derived endophytic fungus Aspergillus wentii EN-48	Xu Rui;Li Xiaoming;Xu Gangming;Wang Bingui	Binggui Wang, Gangming Xu	Chinese Journal of Oceanology and Limnology	2017	35	658			1			Aspergillus	wentii EN-48				1							1										1
Wentinoids A–F, six new isopimarane diterpenoids from Aspergillus wentii SD-310, a deep-sea sediment derived fungus	Li, Xin;Li, Xiao-Dong;Li, Xiao-Ming;Xu,Gang-Ming;Liu, Yang;Wang, Bin-Gui	Binggui Wang	RSC Advances	2017	8	4387			1			Aspergillus	wentii SD-31	1										1								1
Antioxidant Hydroanthraquinones from the Marine Algal-Derived Endophytic Fungus Talaromyces islandicus EN-501	Li, Hong-Lei;Li, Xiao-Ming;Li, Xin;Wang, Chen-Yin;Liu, Hui;Kassack, Matthias U.;Meng, Ling-Hong;Wang, Bin-Gui	Binggui Wang, Linghong Meng, Matthias U. Kassack	Journal of Natural Products	2017	80	162			1			Talaromyces	islandicus EN-501				1				1										1							1
Indolediketopiperazine Alkaloids from Eurotium cristatum EN-220, an Endophytic Fungus Isolated from the Marine Alga Sargassum thunbergii	Du, Feng-Yu;Li, Xin;Li, Xiao-Ming;Zhu, Li-Wei;Wang, Bin-Gui	Binggui Wang	Marine Drugs	2017	15	24			1			Eurotium	cristatum EN-220				1						1															1	1
Three New Indole Diterpenoids from the Sea-Anemone-Derived Fungus Penicillium sp. AS-79	Hu, Xue-Yi;Meng, Ling-Hong;Li, Xin;Yang, Sui-Qun;Li, Xiao-Ming;Wang, Bin-Gui	Binggui Wang	Marine Drugs	2017	15	137			1			Penicillium	sp. AS-79					1						1							1
Penicisimpins A–C, three new dihydroisocoumarins from Penicillium simplicissimum MA-332, a marine fungus derived from the rhizosphere of the mangrove plant Bruguiera sexangula var. rhynchopetala	Xu, Rui;Li, Xiao-Ming;Wang, Bin-Gui	Binggui Wang	Phytochemistry Letters	2016	17	114			1			Penicillium	simplicissimum MA-332			1					1										1	1
Isolation, Stereochemical Study, and Antioxidant Activity of Benzofuranone Derivatives from a Mangrove-derived Fungus Eurotium rubrum MA-150.	Meng, Ling-Hong;Mandi, Attila;Li, Xiao-Ming;Liu, Yang;Kurtan, Tibor;Wang, Bin-Gui	Binggui Wang, Tibor Kurtán	Chirality	2016	28	581			1			Eurotium	rubrum MA-150.			1					1																	1
20-Nor-isopimarane cycloethers from the deep-sea sediment-derived fungus Aspergillus wentii SD-310	Li, Xin;Li, Xiao-Ming;Li, Xiao-Dong;Xu, Gang-Ming;Liu, Yang;Wang, Bin-Gui	Binggui Wang	RSC Advances	2016	6	75981			1			Aspergillus	wentii SD-310	1										1										1
Aspewentins D-H, 20-Nor-isopimarane Derivatives from the Deep Sea Sediment-Derived Fungus Aspergillus wentii SD-310.	Li, Xiao-Dong;Li, Xiao-Ming;Li, Xin;Xu, Gang-Ming;Liu, Yang;Wang, Bin-Gui	Binggui Wang	Journal of Natural Products	2016	79	1347			1			Aspergillus	wentii SD-310	1										1							1	1							1
Rhizovarins A-F, Indole-Diterpenes from the Mangrove-Derived Endophytic Fungus Mucor irregularis QEN-189.	Gao, Shu-Shan;Li, Xiao-Ming;Williams, Katherine;Proksch, Peter;Ji, Nai-Yun;Wang, Bin-Gui	Binggui Wang,Peter Proksch,Nai-Yun Ji	Journal of Natural Products	2016	79	2066			1			Mucor	irregularis QEN-189			1								1										1
Chermesins A-D: Meroterpenoids with a Drimane-Type Spirosesquiterpene Skeleton from the Marine Algal-Derived Endophytic Fungus Penicillium chermesinum EN-480.	Liu, Hui;Li, Xiao-Ming;Liu, Yang;Zhang, Peng;Wang, Jia-Ning;Wang, Bin-Gui	Binggui Wang	Journal of Natural Products	2016	79	806			1			Penicillium	chermesinum EN-480				1							1							1
Tetranorlabdane Diterpenoids from the Deep Sea Sediment-Derived Fungus Aspergillus wentii SD-310.	Li, Xiao-Dong;Li, Xin;Li, Xiao-Ming;Xu, Gang-Ming;Zhang, Peng;Meng, Ling-Hong;Wang, Bin-Gui	Binggui Wang	Planta Medica	2016	82	877			1			Aspergillus	wentii SD-310.	1										1							1			1
Three Diketopiperazine Alkaloids with Spirocyclic Skeletons and One Bisthiodiketopiperazine Derivative from the Mangrove-Derived Endophytic Fungus Penicillium brocae MA-231.	Meng, Ling-Hong;Wang, Chen-Yin;Mandi, Attila;Li, Xiao-Ming;Hu, Xue-Yi;Kassack, Matthias U.;Kurtan, Tibor;Wang, Bin-Gui	Binggui Wang,Matthias U. Kassack, Tibor Kurtan	Organic Letters	2016	18	5304			1			Penicillium	brocae MA-231			1							1								1			1
Two New Diphenylketones and a New Xanthone from Talaromyces islandicus EN-501, an Endophytic Fungus Derived from the Marine Red Alga Laurencia okamurai	Li, Hong-Lei;Li, Xiao-Ming;Liu, Hui;Meng, Ling-Hong;Wang, Bin-Gui	Binggui Wang, Linghong Meng	Marine Drugs	2016	14	223			1			Talaromyces	islandicus EN-501				1				1										1							1
New butenolide derivatives from the marine-derived fungus Paecilomyces variotii with DPPH radical scavenging activity	Zhang, Peng;Li, Xiao-Ming;Wang, Jia-Ning;Li, Xin;Wang, Bin-Gui	Binggui Wang	Phytochemistry Letters	2015	11	85			1			Paecilomyces	variotii				1								1													1
Polyoxygenated dihydropyrano[2,3-c]pyrrole-4,5-dione derivatives from the marine mangrove-derived endophytic fungus Penicillium brocae MA-231 and their antimicrobial activity	Meng, Ling-Hong;Li, Xiao-Ming;Liu, Yang;Wang, Bin-Gui	Binggui Wang	Chinese Chemical Letters	2015	26	610			1			Penicillium	brocae MA-231			1							1								1
Two new alkaloids from Penicillium oxalicum EN-201, an endophytic fungus derived from the marine mangrove plant Rhizophora stylosa	Zhang, Peng;Li, Xiao-Ming;Liu, Hui;Li, Xin;Wang, Bin-Gui	Binggui Wang	Phytochemistry Letters	2015	13	160			1			Penicillium	oxalicum EN-201			1							1																1
A new phenolic enamide and a new meroterpenoid from marine alga-derived endophytic fungus Penicillium oxalicum EN-290.	Li, Xin;Li, Xiao-Ming;Zhang, Peng;Wang, Bin-Gui	Binggui Wang	Journal of Asian Natural Products Research	2015	17	1204			1			Penicillium	oxalicum EN-290				1							1							1
New indole-diterpenoids from the algal-associated fungus Aspergillus nidulans	Zhang, Peng;Li, Xiao-Ming;Li, Xin;Wang, Bin-Gui	Binggui Wang	Phytochemistry Letters	2015	12	182			1			Aspergillus	nidulans				1							1							1								1
Polyketides from the marine mangrove-derived fungus Aspergillus ochraceus MA-15 and their activity against aquatic pathogenic bacteria	Liu, Yang;Li, Xiao-Ming;Meng, Ling-Hong;Wang, Bin-Gui	Binggui Wang	Phytochemistry Letters	2015	12	232			1			Aspergillus	ochraceus MA-15			1					1										1
Prenylated indole alkaloids from the marine-derived fungus Paecilomyces variotii	Zhang, Peng;Li, Xiao-Ming;Wang, Jia-Ning;Li, Xin;Wang, Bin-Gui	Binggui Wang	Chinese Chemical Letters	2015	26	313			1			Paecilomyces	variotii				1						1											1
Oxepine-Containing Diketopiperazine Alkaloids from the Algal-Derived Endophytic Fungus Paecilomyces variotii EN-291	Peng Zhang; Xiao-Ming Li; Jia-Ning Wang; Bin-Gui Wang	Binggui Wang	Helvetica Chimica Acta	2015	98	800			1			Paecilomyces	variotii EN-291				1						1									1
Structure, absolute configuration, and conformational study of resorcylic acid derivatives and related congeners from the fungus Penicillium brocae	Zhang, Peng;Meng, Ling-Hong;Mandi, Attila;Li, Xiao-Ming;Kurtan, Tibor;Wang, Bin-Gui	Binggui Wang	RSC Advances	2015	5	39870			1			Penicillium	brocae			1					1																	1
Bisthiodiketopiperazines and Acorane Sesquiterpenes Produced by the Marine-Derived Fungus Penicillium adametzioides AS-53 on Different Culture Media.	Wang, Bin-Gui;Huang, Cai-Guo;Xu, Gang-Ming;Jiang, Wen-Li;Meng, Ling-Hong;Li, Xiao-Ming;Liu, Yang	Binggui Wang, Gangming Xu	Journal of Natural Products	2015	78	1294			1			Penicillium	adametzioides AS-53					1				1									1								1
Characterization of a Newly Isolated Marine Fungus Aspergillus dimorphicus for Optimized Production of the Anti-Tumor Agent Wentilactones.	Xu, Rui;Xu, Gang-Ming;Li, Xiao-Ming;Li, Chun-Shun;Wang, Bin-Gui	Binggui Wang	Marine Drugs	2015	13	7040			1			Aspergillus	dimorphicus	1										1										1
Peniciadametizine A, a Dithiodiketopiperazine with a Unique Spiro[furan-2,7'-pyrazino[1,2-b][1,2]oxazine] Skeleton, and a Related Analogue, Peniciadametizine B, from the Marine Sponge-Derived Fungus Penicillium adametzioides.	Liu, Yang;Mandi, Attila;Li, Xiao-Ming;Meng, Ling-Hong;Kurtan, Tibor;Wang, Bin-Gui	Binggui Wang, Tibor Kurtán	Marine Drugs	2015	13	3640			1			Penicillium	adametzioides					1					1									1
Prenylated Indole Alkaloid Derivatives from Marine Sediment-Derived Fungus Penicillium paneum SD-44	Li, Chun-Shun;Li, Xiao-Ming;An, Chun-Yan;Wang, Bin-Gui	Binggui Wang	Helvetica Chimica Acta	2014	97	1440			1			Penicillium	paneum SD-44	1									1											1
Antioxidant metabolites from marine alga-derived fungus Aspergillus wentii EN-48	Li, Xin;Li, Xiao-Ming;Xu, Gang-Ming;Li, Chun-Shun;Wang, Bin-Gui	Binggui Wang, Chunshun Li	Phytochemistry Letters	2014	7	120			1			Aspergillus	wentii EN-48				1											1										1
N-Formyllapatin A, a new N-formylspiroquinazoline derivative from the marine-derived fungus Penicillium adametzioides AS-53	Liu, Yang;Li, Xiao-Ming;Meng, Ling-Hong;Wang, Bin-Gui	Binggui Wang	Phytochemistry Letters	2014	10	145			1			Penicillium	adametzioides AS-53					1					1								1
Anthraquinone Derivatives and an Orsellinic Acid Ester from the Marine Alga-Derived Endophytic Fungus Eurotium cristatum EN-220.	Feng-Yu Du;Xiao-Ming Li;Ji-Ying Song;Chun-Shun Li;Bin-Gui Wang	Binggui Wang	Helvetica	2015	97	973			1			Eurotium	cristatum EN-220				1				1										1
Diphenyl ether and benzophenone derivatives from the marine mangrove-derived fungus Penicillium sp. MA-37	Luo, Han;Li, Xiao-Ming;Li, Chun-Shun;Wang, Bin-Gui	Binggui Wang	Phytochemistry Letters	2014	9	22			1			Penicillium	sp. MA-37			1					1										1								1
Penicibilaenes A and B, Sesquiterpenes with a Tricyclo[6.3.1.01,5]dodecane Skeleton from the Marine Isolate of Penicillium bilaiae MA-267.	Meng, Ling-Hong;Li, Xiao-Ming;Liu, Yang;Wang, Bin-Gui	Binggui Wang	Organic Letters	2014	16	6025			1			Penicillium	bilaiae			1								1								1
Varioxepine A, a 3H-Oxepine-ContainingAlkaloid with a New Oxa-Cage from the Marine Algal-Derived EndophyticFungus Paecilomyces variotii.	Zhang, Peng;Mándi, Attila;Li, Xiao-Ming;Du, Feng-Yu;Wang, Jia-Ning;Li, Xin;Kurtán, Tibor;Wang, Bin-Gui	Binggui Wang, Tibor Kurtán	Organic Letters	2014	16	4834			1			Paecilomyces	variotii				1						1									1
Brocaeloids A-C, 4-Oxoquinoline and Indole Alkaloids with C-2 Reversed Prenylation from the Mangrove-Derived Endophytic Fungus Penicillium brocae	Zhang, Peng;Meng, Ling-Hong;Mandi, Attila;Kurtan, Tibor;Li, Xiao-Ming;Liu, Yang;Li, Xin;Li, Chun-Shun;Wang, Bin-Gui	Binggui Wang, Tibor Kurtán	European Journal of Organic Chemisty	2014	2014	4029			1			Penicillium	brocae			1							1																1
Prenylated Indolediketopiperazine Peroxides and Related Homologues from the Marine Sediment-Derived Fungus Penicillium brefeldianum SD-273	An, Chun-Yan;Li, Xiao-Ming;Li, Chun-Shun;Xu, Gang-Ming;Wang, Bin-Gui	Binggui Wang	Marine Drugs	2014	12	746			1			Penicillium	brefeldianum	1									1								1				1
Cyclodepsipeptides and other O-containing heterocyclic metabolites from Beauveria felina EN-135, a marine-derived entomopathogenic fungus.	Du, Feng-Yu;Li, Xiao-Ming;Zhang, Peng;Li, Chun-Shun;Wang, Bin-Gui	Binggui Wang	Marine Drugs	2014	12	2816			1			Beauveria	felina EN-135					1				1									1								1
Sesterterpenes and 2H-Pyran-2-ones (=α-Pyrones) from the Mangrove-Derived Endophytic Fungus Fusarium proliferatum MA-84	Dong Liu;Xiao-Ming Li;Chun-Shun Li;Bin-Gui Wang	Binggui Wang	Helvetica Chimica Acta	2013	96	437			1			Fusarium	proliferatum MA-84			1												1											1
Nigerasterols A and B, Antiproliferative Sterols from the Mangrove-Derived Endophytic Fungus Aspergillus niger MA-132	Liu, Dong;Li, Xiao-Ming;Li, Chun-Shun;Wang, Bin-Gui	Binggui Wang	Helvetica Chimica Acta	2013	96	1055			1			Aspergillus	niger MA-132			1								1										1
4-Phenyl-3,4-dihydroquinolone Derivatives from Aspergillus nidulans MA-143, an Endophytic Fungus Isolated from the Mangrove Plant Rhizophora stylosa	An, Chun-Yan;Li, Xiao-Ming;Luo, Han;Li, Chun-Shun;Wang, Ming-Hui;Xu,Gang-Ming;Wang, Bin-Gui	Binggui Wang	Journal of Natural Products	2013	76	1896			1			Aspergillus	nidulans MA-143			1											1												1
Secondary Metabolites from Penicillium pinophilum SD-272, a Marine Sediment-Derived Fungus	Wang, Ming-Hui;Li, Xiao-Ming;Li, Chun-Shun;Ji, Nai-Yun;Wang, Bin-Gui	Binggui Wang, Naiyun Ji	Marine Drugs	2013	11	2230			1			Penicillium	pinophilum SD-272	1									1																1
Cytotoxic Anthranilic Acid Derivatives from Deep Sea Sediment-Derived Fungus Penicillium paneum SD-44	Li, Chun-Shun;Li, Xiao-Ming;Gao, Shu-Shan;Lu, Yan-Hua;Wang, Bin-Gui	Binggui Wang	Marine Drugs	2013	11	3068			1			Penicillium	paneum SD-44	1															1		1			1
Aniquinazolines A–D, Four New Quinazolinone Alkaloids from Marine-Derived Endophytic Fungus Aspergillus nidulans	An, Chun-Yan;Li, Xiao-Ming;Li, Chun-Shun;Wang, Ming-Hui;Xu, Gang-Ming;Wang, Bin-Gui	Binggui Wang	Marine Drugs	2013	11	2682			1			Aspergillus	nidulans			1							1								1			1
Asperolide A, a Marine-Derived Tetranorditerpenoid, Induces G2/M Arrest in Human NCI-H460 Lung Carcinoma Cells, Is Mediated by p53-p21 Stabilization and Modulated by Ras/Raf/MEK/ERK Signaling Pathway	Lv, Cuiting;Sun, Wenxia;Sun, Haofen;Wei, Shanjian;Chen, Ruohua;Wang, Bingui;Huang, Caiguo	Binggui Wang, Caiguo Huang, Ruohua Chen	Marine Drugs	2013	11	316			1			Asperolides	wenti EN-48				1							1										1
Cristatumins A–D, new indole alkaloids from the marine-derived endophytic fungus Eurotium cristatum EN-220	Du, Feng-Yu; Li, Xiao-Ming; Li, Chun-Shun; Shang, Zhuo; Wang, Bin-Gui	Binggui Wang	Bioorganic & Medicinal Chemistry Letters	2012	22	4650			1			Eurotium	cristatum EN-220				1						1								1								1
Asperolides A–C, Tetranorlabdane Diterpenoids from the Marine Alga-Derived Endophytic Fungus Aspergillus wentii EN-48	Sun, Hao-Fen; Li, Xiao-Ming; Meng, Li; Cui, Chuan-Ming; Gao, Shu-Shan; Li, Chun-Shun; Huang, Cai-Guo; Wang, Bin-Gui	Binggui Wang,	Journal of Natural Products	2012	75	148			1			Aspergillus	wentii EN-48				1							1							1			1
Anthraquinone Derivatives Produced by Marine-Derived Fungus Aspergillus versicolor EN-7	Yi ZHANG; Xiao-Ming LI; Bin-Gui WANG	Binggui Wang, Caiguo Huang	Bioscience, Biotechnology, and Biochemistry	2012	76	1774			1			Aspergillus	versicolor EN-7				1				1										1
SD118-Xanthocillin X (1), a Novel Marine Agent Extracted from Penicillium commune, Induces Autophagy through the Inhibition of the MEK/ERK Pathway	Zhao, Ying;Chen, Huan;Shang, Zhuo;Jiao, Binghua;Yuan, Bin;Sun, Weizhang;Wang, Bingui;Miao, Mingyong;Huang, Caiguo	Binggui Wang	Marine Drugs	2012	10	1345			1			Penicillium	commune	1							1													1
Wentilactone B from Aspergillus wentii Induces Apoptosis and Inhibits Proliferation and Migration of Human Hepatoma SMMC-7721 Cells.	Huang, Caiguo;Yao, Li;Wang, Bingui;Jiao, Binghua;Sun, Weizhang;Miao, Lei;Zhang, Zhenwei	Binggui Wang	Biological and Pharmaceutical Bulletin	2012	35	1964			1			Aspergillus	wentii				1				1										1			1
Penicisteroids A and B, Antifungal and Cytotoxic Polyoxygenated Steroids from the Marine Alga-Derived Endophytic Fungus Penicillium chrysogenum QEN-24S.	Shu-Shan Gao;Xiao-Ming Li;Chun-Shun Li;Peter Proksch;Bin-Gui Wang	Binggui Wang	Bioorganic and Medicinal Chemistry Letters	2011	21	2894			1			Penicillium	chrysogenum QEN-24S				1							1								1		1
Comazaphilones A−F, Azaphilone Derivatives from the Marine Sediment-Derived Fungus Penicillium commune QSD-17	Gao, Shu-Shan; Li, Xiao-Ming; Zhang, Yi; Li, Chun-Shun; Cui, Chuan-Ming; Wang, Bin-Gui	Binggui Wang	Journal of Natural Products	2011	74	256			1			Penicillium	commune QSD-17	1							1										1			1
Nigerapyrones A–H, α-Pyrone Derivatives from the Marine Mangrove-Derived Endophytic Fungus Aspergillus niger MA-132	Dong Liu; Xiao-Ming Li; Li Meng;Chun-Shun Li; Shu-Shan Gao; Zhuo Shang; Peter Proksch; Cai-Guo Huang and Bin-Gui Wang	Binggui Wang, Caiguo Huang	Journal of Natural Products	2011	74	1787			1			Aspergillus	niger MA-132			1					1										1			1
Cytoglobosins A−G, Cytochalasans from a Marine-Derived Endophytic Fungus, Chaetomium globosum QEN-14	Cui, Chuan-Ming; Li, Xiao-Ming; Li, Chun-Shun; Proksch, Peter; Wang, Bin-Gui	Binggui Wang	Journal of Natural Products	2010	73	729			1			Chaetomium	globosum QEN-14				1				1													1
Secondary Metabolites from a Marine-Derived Endophytic Fungus Penicillium chrysogenum QEN-24S	Gao, Shu-Shan;Li, Xiao-Ming;Du, Feng-Yu;Li, Chun-Shun;Proksch, Peter;Wang, Bin-Gui	Binggui Wang	Marine Drugs	2010	9	59			1			Penicillium	chrysogenum QEN-24S				1											1	terpenes and PKS			1		1
Benzodiazepine Alkaloids from Marine-Derived Endophytic Fungus Aspergillus ochraceus	Cui, Chuan-Ming; Li, Xiao-Ming; Li, Chun-Shun; Sun, Hao-Fen; Gan, Shu-Shan; Wang, Bin-Gui	Binggui Wang	Helvetica Chimica Acta	2009	92	1366			1			Aspergillus	ochraceus				1						1															1
Natural Anthraquinone Derivatives from a Marine Mangrove Plant-Derived Endophytic Fungus Eurotium rubrum: Structural Elucidation and DPPH Radical Scavenging Activity.	Li, Dong-Li; Li, Xiao-Ming; Wang, Bin-Gui	Binggui Wang	Journal of Microbiology & Biotechnology	2009	19	675			1			Eurotium	rubrum			1					1																	1
Sydowiols A–C: Mycobacterium tuberculosis protein tyrosine phosphatase inhibitors from an East China Sea marine-derived fungus, Aspergillus sydowii	Liu, Xinru; Song, Fuhang; Ma, Li; Chen, Caixia; Xiao, Xue; Ren, Biao; Liu, Xueting; Dai, Huanqin; Piggott, Andrew M.; Av-Gay, Yossef; Zhang, Lixin; Capon, Robert J.	Lixin Zhang	Tetrahedron Letters	2013	54	6081			1			Aspergillus	sydowii	1							1																						1
Brevianamides with Antitubercular Potential from a Marine-Derived Isolate of Aspergillus versicolor	Song, Fuhang; Liu, Xinru; Guo, Hui; Ren, Biao; Chen, Caixia; Piggott, Andrew M.; Yu, Ke; Gao, Hong; Wang, Qian; Liu, Mei; Liu, Xueting; Dai, Huanqin; Zhang, Lixin; Capon, Robert J.	Lixin Zhang	Organic Letters	2012	14	4770			1			Aspergillus	versicolor	1									1								1
Quinazolin-4-one Coupled with Pyrrolidin-2-iminium Alkaloids from Marine-Derived Fungus Penicillium aurantiogriseum	Song, Fuhang; Ren, Biao; Yu, Ke; Chen, Caixia; Guo, Hui; Yang, Na; Gao, Hong; Liu, Xueting; Liu, Mei; Tong, Yaojun; Dai, Huanqin; Bai, Hua; Wang, Jidong; Zhang, Lixin	Lixin Zhang	Marine Drugs	2012	10	1297			1			Penicillium	aurantiogriseum	1									1											1
Trichodermaketones A−D and 7-O-Methylkoninginin D from the Marine Fungus Trichoderma koningii	Song, Fuhang; Dai, Huanqin; Tong, Yaojun; Ren, Biao; Chen, Caixia; Sun, Nuo; Liu, Xiangyang; Bian, Jiang; Liu, Mei; Gao, Hong; Liu, Hongwei; Chen, Xiaoping; Zhang, Lixin	Lixin Zhang	Journal of Natural Products	2010	73	806			1			Trichoderma	koningii	1							1											1
Verrucisidinol and Verrucosidinol Acetate, Two Pyrone-Type Polyketides Isolated from a Marine Derived Fungus, Penicillium aurantiogriseum	Yu, Ke; Ren, Biao; Wei, Junli; Chen, Caixia; Sun, Jinsheng; Song, Fuhang ; Dai, Huanqin; Zhang, Lixin	Lixin Zhang	Marine Drugs	2010	8	2744			1			Penicillium	aurantiogriseum	1							1																1
Anti-MRSA and anti-TB metabolites from marine-derived Verrucosispora sp. MS100047	Huang, Pei; Xie, Feng; Ren, Biao; Wang, Qian; Wang, Jian; Wang, Qi; Abdel-Mageed, Wael M.; Liu, Miaomiao; Han, Jianying; Oyeleye, Ayokunmi; Shen, Jinzhao; Song, Fuhang; Dai, Huanqin; Liu, Xueting; Zhang, Lixin	Lixin Zhang,Xueting Liu	Applied Microbiology and Biotechnology	2016	100	7437			1			Verrucosispora	sp. MS100047	1									1								1
Three new sterigmatocystin analogues from marine-derived fungus Aspergillus versicolor MF359	Fuhang Song,Lixin Zhang	Lixin Zhang	Applied Microbiology and Biotechnology	2014	98	3753			1			Aspergillus	versicolor MF359					1			1										1
Tetroazolemycins A and B, two new oxazole-thiazole siderophores from deep-sea Streptomyces olivaceus FXJ8.012.	Song, Fuhang; Ren, Biao; Chen, Caixia; Yu, Ke; Liu, Xinru; Zhang, Yuhan; Yang, Na; He, Hongtao; Liu, Xueting; Dai, Huanqin; Zhang, Lixin	Ying Huang	Marine Drugs	2013	11	1524				1		Streptomyces	olivaceus FXJ8.012		1												1				1
Hexaricins, Pradimicin-like Polyketides from a Marine Sediment-Derived Streptosporangium sp. and Their Antioxidant Effects.	Gao Chunzhi; Guo Zhengyan; Lu Xingzhong; Chen Haiyan; Liu Liwei; Yu Zhiguo; Chen Yihua	Yihua Chen,Zhiguo Yu	Journal of Natural Products	2018	81	2069				1		Streptosporangium	sp.	1							1																	1
Trichorenins A–C, Algicidal Tetracyclic Metabolites from the Marine-Alga-Epiphytic Fungus Trichoderma virens Y13-3	Zhen-Zhen Shi; Feng-Ping Miao; Sheng-Tao Fang; Xiu-Li Yin; Nai-Yun Ji	Naiyun Ji	Journal of Natural Products	2018	81	1121			1			Trichoderma	virens Y13-3				1												1						1
Diterpenes and Sesquiterpenes from the Marine Algicolous Fungus Trichoderma harzianum X-5.	Song Yin-Ping; Fang Sheng-Tao; Miao Feng-Ping; Yin Xiu-Li; Ji Nai-Yun	Naiyun Ji	Journal of Natural Products	2018	81	2553			1			Trichoderma	harzianum X-5				1							1											1
Two new isomeric tricycloalternarenes from the marine alga-epiphytic fungus Alternaria alternata k23-3	Shi, Zhen-Zhen; Yin, Xiu-Li; Fang, Sheng-Tao; Miao, Feng-Ping; Ji, Nai-Yun	Naiyun Ji	Magnetic Resonance In Chemistry	2018	56	210			1			Alternaria	alternata k23-3				1							1											1				1
Trichocarotins A-H and trichocadinin A, nine sesquiterpenes from the marine-alga-epiphytic fungus Trichoderma virens.	Shi Zhen-Zhen; Fang Sheng-Tao; Miao Feng-Ping; Yin Xiu-Li; Ji Nai-Yun	Naiyun Ji	Bioorganic Chemistry	2018	81	319			1			Trichoderma	virens				1							1											1				1
Tricholumin A, a Highly Transformed Ergosterol Derivative from the Alga-Endophytic Fungus Trichoderma asperellum	Yin-Ping Song; Zhen-Zhen Shi; Feng-Ping Miao; Sheng-Tao Fang; Xiu-Li Yin; Nai-Yun Ji	Naiyun Ji	Organic Letters	2018	20	6306			1			Trichoderma	asperellum				1							1							1	1			1
Halogenated and Nonhalogenated Metabolites from the Marine-Alga-Endophytic Fungus Trichoderma asperellum cf44-2	Yin-Ping Song; Feng-Ping Miao; Sheng-Tao Fang; Xiu-Li Yin; Nai-Yun Ji	Naiyun Ji	Marine Drugs	2018	16	266			1			Trichoderma	asperellum cf44-2				1							1							1				1
Two new tricycloalternarene esters from an alga-epiphytic isolate of Alternaria alternata	Shi, Zhen-Zhen; Fang, Sheng-Tao; Miao, Feng-Ping; Ji, Nai-Yun	Naiyun Ji	Natural Product Research	2018	32	2523			1			Alternaria	alternata				1							1											1				1
Sesteralterin and Tricycloalterfurenes A–D: Terpenes with Rarely Occurring Frameworks from the Marine-Alga-Epiphytic Fungus Alternaria alternata k21-1	Zhen-Zhen Shi; Feng-Ping Miao; Sheng-Tao Fang; Xiang-Hong Liu; Xiu-Li Yin; Nai-Yun Ji	Naiyun Ji	Journal of Natural Products	2017	80	2524			1			Alternaria	alternata k21-1				1							1											1
Citrinovirin with a new norditerpene skeleton from the marine algicolous fungus Trichoderma citrinoviride.	Liang, Xiao-Rui; Miao, Feng-Ping; Song, Yin-Ping; Liu, Xiang-Hong; Ji, Nai-Yun	Naiyun Ji	Biooaganic & Medicinal Chemistry Letters	2016	26	5029			1			Trichoderma	citrinoviride				1							1							1
Trichocitrin, a new fusicoccane diterpene from the marine brown alga-endophytic fungus Trichoderma citrinoviride cf-27	Liang, Xiao-Rui; Miao, Feng-Ping; Song, Yin-Ping; Guo, Zhan-Yong; Ji, Nai-Yun	Naiyun Ji, Zhanyong Guo	Natural Product Research	2016	30	1605			1			Trichoderma	citrinoviride cf-27				1							1							1
Citrifelins A and B, Citrinin Adducts with a Tetracyclic Framework from Cocultures of Marine-Derived Isolates of Penicillium citrinum and Beauveria felina.	Meng, Ling-Hong; Liu, Yang; Li, Xiao-Ming; Xu, Gang-Ming; Ji, Nai-Yun; Wang, Bin-Gui	Naiyun Ji	Journal of Natural Products	2015	78	2301			1			Penicillium	citrinum			1					1										1
Meroterpenes from an algicolous strain of Penicillium echinulatum	Li, Xiao-Dong; Miao, Feng-Ping; Liang, Xiao-Rui; Ji, Nai-Yun	Naiyun Ji	Magnetic Resonance in Chemistry	2014	52	247			1			Penicillium	echinulatum				1							1							1								1
Ergosteroid derivatives from an algicolous strain of Aspergillus ustus	Liu, Xiang-Hong; Miao, Feng-Ping; Liang, Xiao-Rui; Ji, Nai-Yun	Naiyun Ji	Natural Product Research	2014	28	1182			1			Aspergillus	ustus				1							1							1
Aspeverin, a New Alkaloid from an Algicolous Strain of Aspergillus versicolor	Ji, Nai-Yun; Liu, Xiang-Hong; Miao, Feng-Ping; Qiao, Ming-Feng	Naiyun Ji	Organic Letters	2013	15	2327			1			Aspergillus	versicolor				1						1												1				1
Secondary Metabolites from an Algicolous Aspergillus versicolor Strain	Miao, Feng-Ping; Li, Xiao-Dong; Liu, Xiang-Hong; Cichewicz, Robert H.; Ji, Nai-Yun	Naiyun Ji	Marine Drugs	2012	10	131			1			Aspergillus	versicolor				1											1			1								1
Three new xanthone derivatives from an algicolous isolate of Aspergillus wentii.	Ran-Ran Sun; Feng-Ping Miao; Jing Zhang; Gang Wang; Xiu-Li Yin; Nai-Yun Ji	Naiyun Ji	Magnetic Resonance in chemistry	2012	51	65			1			Aspergillus	wentii				1				1										1
Kiamycin, a Unique Cytotoxic Angucyclinone Derivative from a Marine Streptomyces sp.	Xie, Zeping; Liu, Bing; Wang, Hongpeng; Yang, Shengxiang; Zhang, Hongyu; Wang, Yipeng; Ji, Naiyun; Qin, Song; Laatsch, Hartmut	Song Qin	Marine Drugs	2012	10	551				1		Streptomyces	sp.	1													1							1
Indoloditerpenes from an Algicolous Isolate of Aspergillus oryzae.	Ming-Feng Qiao; Nai-Yun Ji; Xiang-Hong Liu; Ke Li; Qing-Mei Zhu; Qin-Zhao Xue	Naiyun Ji	Biooaganic & Medicinal Chemistry Letters	2011	20	5677			1			Aspergillus	oryzae				1							1							1
A new isobenzofuranone derivative from a marine Streptomyces sp.	Xie, Ze Ping; Zhang, Hong Yu; Li, Fu Chao; Liu, Bing; Yang, Sheng Xiang; Wang, Hong Peng; Pu, Yang; Chen, Yi; Qin, Song	Song Qin, Fuchao Li	Chinese Chemical Letters	2012	23	941				1		Streptomyces	sp.	1							1													1
Penicimutamides D–E: two new prenylated indole alkaloids from a mutant of the marine-derived Penicillium purpurogenum G59	Wu, Chang-Jing; Li, Chang-Wei; Gao, Hao; Huang, Xiao-Jun; Cui, Cheng-Bin	Changwei Li	RSC Advances	2017	40	24718			1			Penicillium	purpurogenum G59						1				1											1
A new cyclic dipeptide penicimutide: the activated production of cyclic dipeptides by introduction of neomycin-resistance in the marine-derived fungus Penicillium purpurogenum G59.	Wang, Nan; Cui, Cheng-Bin; Li, Chang-Wei	Chengbin Cui	Archives of Pharmacal Research	2016	39	762			1			Penicillium	purpurogenum G59						1				1											1
A novel oxaphenalenone, penicimutalidine: activated production of oxaphenalenones by the diethyl sulphate mutagenesis of marine-derived fungus Penicillium purpurogenum G59	Li, Chang-Wei; Xia, Ming-Wen; Cui, Cheng-Bin; Peng, Ji-Xing; Li, De-Hai	Chengbin Cui	RSC Advances	2016	6	82277			1			Penicillium	purpurogenum G59						1		1													1
Activation of the Silent Secondary Metabolite Production by Introducing Neomycin-Resistance in a Marine-Derived Penicillium purpurogenum G59	Wu, Chang-Jing;Yi, Le;Cui, Cheng-Bin;Li, Chang-Wei;Wang, Nan;Han, Xiao	Chengbin Cui	Marine Drugs	2015	22	2645			1			Penicillium	purpurogenum G59						1									1						1
Seven New and Two Known Lipopeptides as well as Five Known Polyketides: The Activated Production of Silent Metabolites in a Marine-Derived Fungus by Chemical Mutagenesis Strategy Using Diethyl Sulphate	Chang-Jing Wu;Chang-Wei Li;Cheng-Bin Cui	Chengbin Cui	Marine Drugs	2014	12	1815			1			Penicillium	purpurogenum G59						1									1						1
Three New and Eleven Known Unusual C25 Steroids: Activated Production of Silent Metabolites in a Marine-Derived Fungus by Chemical Mutagenesis Strategy using Diethyl Sulphate	Xia, Ming-Wen;Cui, Cheng-Bin;Li, Chang-Wei;Wu, Chang-Jing	Chengbin Cui	Marine Drugs	2014	12	1545			1			Penicillium	purpurogenum G59						1					1										1
A Practical Strategy to Discover New Antitumor Compounds by Activating Silent Metabolite Production in Fungi by Diethyl Sulphate Mutagenesis	Shi-Ming Fang;Chang-Jing Wu;Chang-Wei Li;Cheng-Bin Cui	Chengbin Cui	Marine Drugs	2014	12	1788			1			Penicillium	purpurogenum G59						1				1											1
A Sterol and Spiroditerpenoids from a Penicillium sp. Isolated from a Deep Sea Sediment Sample	Li, Yan;Ye, Dezan;Shao, Zongze;Cui, Chengbin;Che, Yongsheng	Chengbin Cui	Marine Drugs	2012	10	497			1			Penicillium	sp.	1										1										1
Activation of the Dormant Secondary Metabolite Production by Introducing Gentamicin-Resistance in a Marine-Derived Penicillium purpurogenum G59	Chai, Yun-Jing;Cui, Cheng-Bin;Li, Chang-Wei;Wu, Chang-Jing;Tian, Cong-Kui;Hua, Wei	Chengbin Cui	Marine Drugs	2012	10	559			1			Penicillium	purpurogenum G59						1									1															1
Purpurogemutantin and Purpurogemutantidin, New Drimenyl Cyclohexenone Derivatives Produced by a Mutant Obtained by Diethyl Sulfate Mutagenesis of a Marine-Derived Penicillium purpurogenum G59	Fang, Shi-Ming; Cui, Cheng-Bin; Li, Chang-Wei; Wu, Chang-Jing; Zhang, Zhi-Jun; Li, Li ; Huang, Xiao-Jun; Ye, Wen-Cai	Chengbin Cui	Marine Drugs	2012	10	1266			1			Penicillium	purpurogenum G59						1		1													1
Chrysoxanthones A⁻C, Three New Xanthone⁻Chromanone Heterdimers from Sponge-Associated Penicillium chrysogenum HLS111 Treated with Histone Deacetylase Inhibitor.	Zhen, Xin; Gong, Ting; Wen, Yan-Hua; Yan, Dao-Jiang; Chen, Jing-Jing; Zhu, Ping	Ping Zhu	Marine Drugs	2018	16	357			1			Penicillium	chrysogenum HLS111					1			1										1
Tetrocarcin Q, a New Spirotetronate with a Unique Glycosyl Group from a Marine-Derived Actinomycete Micromonospora carbonacea LS276	Gong, Ting; Zhen, Xin; Li, Xing-Lun; Chen, Jing-Jing; Chen, Tian-Jiao; Yang, Jin-Ling; Zhu, Ping	Ping Zhu	Marine Drugs	2018	16	74				1		Micromonospora	carbonacea LS276					1			1										1
A New Analogue of Echinomycin and a New Cyclic Dipeptide from a Marine-Derived Streptomyces sp. LS298.	Zhen, Xin; Gong, Ting; Liu, Fu; Zhang, Pei-Cheng; Zhou, Wan-Qi; Li, Yan; Zhu, Ping	Ping Zhu	Marine Drugs	2015	13	6947				1		Streptomyces	sp. LS298.					1										1	Peptide and alkaloid		1			1
Hypocreaterpenes A and B, cadinane-type sesquiterpenes from a marine-derived fungus, Hypocreales sp.	Zhu, Hong; Hua, Xin-xing; Gong, Ting; Pang, Jie; Hou, Qi; Zhu, Ping	Ping Zhu	Phytochemistry Letters	2013	6	392			1			Hypocreales	sp.					1						1																		1
Two New Diterpenoids from the Endophytic Fungus Trichoderma sp. Xy24 Isolated from Mangrove Plant Xylocarpus granatum.	Zhang, Min; Liu, Ji-Mei; Zhao, Jin-Lian; Li, Ning; Chen, Ri-Dao; Xie, Ke-Bo; Zhang, Wen-Jing; Feng, Ke-Ping; Yan, Zheng; Wang, Nan; Dai, Jun-Gui	Jungui Dai	Chinese Chemical Letters	2016	27	957			1			Trichoderma	sp. Xy24			1								1										1
Butyrolactone and Cycloheptanetrione from Mangrove-Associated Fungus Aspergillus terreus	Zhang, Min; Liu, Ji-Mei; Zhao, Jin-Lian; Li, Ning; Chen, Ri-Dao; Xie, Ke-Bo; Zhang, Wen-Jing; Feng, Ke-Ping; Yan, Zheng; Wang, Nan; Dai, Jun-Gui	Jungui Dai	Chemical and Pharmaceutical Bulletin	2012	60	1437			1			Aspergillus	terreus			1												1						1
Catechol amide iron chelators produced by a mangrove-derived Bacillus subtilis	Li, Jingyan; Liu, Shaowei; Jiang, Zhongke; Sun, Chenghang	Chenghang SUN	Tetrahedron	2017	73	5245		1				Bacillus	subtilis			1					1																	1
Antimycin A18 produced by an endophytic Streptomyces albidoflavus isolated from a mangrove plant	Yan, Lei-Lei; Han, Ning-Ning; Zhang, Yu-Qin; Yu, Li-Yan; Chen, Jie; Wei, Yu-Zhen; Li, Qiu-Ping; Tao, Ling; Zheng, Guang-Hui; Yang, Su-E; Jiang, Cui-Xia; Zhang, Xin-De; Huang, Qi; Habdin, Xugela; Hu, Qiong-Bo; Li, Zhou; Liu, Shao-Wei; Zhang, Zhi-Zhen; He, Qi-Yang; Si, Shu-Yi; Sun, Cheng-Hang	Chenghang SUN	The Journal of Antibiotics	2010	63	259				1		Streptomyces	albidoflavus			1					1											1
Saccharothrixones A–D, Tetracenomycin-Type Polyketides from the Marine-Derived Actinomycete Saccharothrix sp. 10-10	Gan, Maoluo; Liu, Bin; Tan, Yi; Wang, Qiang; Zhou, Hongxia; He, Hongwei; Ping, Yuhui; Yang, Zhaoyong; Wang, Yiguang; Xiao, Chunling	Maoluo Gan	Journal of Natural Products	2015	78	2260				1		Saccharothrix	sp. 10-10	1							1													1
Identification of Elaiophylin Derivatives from the Marine-Derived Actinomycete Streptomyces sp. 7-145 Using PCR-Based Screening	Wu, Chunyan; Tan, Yi; Gan, Maoluo; Wang, Yiguang; Guan, Yan; Hu, Xinxin; Zhou, Hongxia; Shang, Xiaoya; You, Xuefu; Yang, Zhaoyong; Xiao, Chunling	Maoluo Gan	Journal of Natural Products	2013	76	2153				1		Streptomyces	sp. 7-145	1							1										1
Seco-Tetracenomycins from the Marine-Derived Actinomycete Saccharothrix sp. 10-10	Liu, Bin; Li, Jiao; Chen, Minghua; Hao, Xiaomeng; Cao, Fei; Tan, Yi; Ping, Yuhui; Wang, Yiguang; Xiao, Chunling; Gan, Maoluo	Maoluo Gan	Marine Drugs	2018	16	345				1		Saccharothrix	sp. 10-10	1							1													1
Secondary Metabolites of the Marine Fungus Penicillium chrysogenum	Wang, Jingjing; Zhao, Yunli; Men, Lei; Zhang, Yixuan; Liu, Zheng; Sun, Tiemin; Geng, Yiding; Yu, Zhiguo	Zhiguo Yu	Chemistry of Natural Compounds	2014	50	405			1			Penicillium	chrysogenum						1										1													1
Grisemycin, a bridged angucyclinone with a methylsulfinyl moiety from a marine-derived Streptomyces sp.	Xie, Zeping; Zhou, Ling; Guo, Lin; Yang, Xiaoping; Qu, Guiwu; Wu, Changjing; Zhang, Shumin	Shumin Zhang	Organic Letters	2016	18	1402				1		Streptomyces	sp.	1													1							1
Pumilacidin-Like Lipopeptides Derived from Marine Bacterium Bacillus sp. Strain 176 Suppress the Motility of Vibrio alginolyticus.	Xiu, Pengyuan; Liu, Rui; Zhang, Dechao; Sun, Chaomin	Chaomin SUN, Dechao Zhang	Applied Microbiology and Biotechnology	2017	83	12		1				Bacillus	sp. Strain 176	1								1									1
Cyclic lipopeptides fengycins from marine bacterium Bacillus subtilis kill plant pathogenic fungus Magnaporthe grisea by inducing reactive oxygen species production and chromatin condensation.	Zhang, Linlin; Sun, Chaomin	Chaomin SUN	Applied and Environmental Microbiology	2018	84	e00445		1				Bacillus	subtilis	1								1										1
Antibiofilm and Anti-Infection of a Marine Bacterial Exopolysaccharide Against Pseudomonas aeruginosa	Wu, Shimei; Liu, Ge; Jin, Weihua; Xiu, Pengyuan; Sun, Chaomin	Chaomin SUN	Frontiers in Microbiology	2016	7	102		1				Pseudomonas	aeruginosa	1												1					1									1
Phomopsidone A, a novel depsidone metabolite from the mangrove endophytic fungus Phomopsis sp. A123	Zhang, Wei; Xu, Liyan; Yang, Lishan; Huang, Yaojian; Li, Shengying; Shen, Yuemao	Yuemao Shen	Fitoterapia	2014	96	145			1			Phomopsis	sp. A123			1					1													1
A new phenoxazine derivative isolated from marine sediment actinomycetes, Nocardiopsis sp. 236.	Chunhua Lu, Yaoyao Li, Haoxin Wang, Baomin Wang, Yuemao Shen	Yuemao Shen	Drug Discoveries & Therapeutics	2013	7	101				1		Nocardiopsis	sp. 236	1									1								1
Oxoprothracarcin, a novel pyrrolo[1,4]benzodiazepine antibiotic from marine Streptomyces sp. M10946.	Han, Y; Li, Y Y; Shen, Y; Li, J; Li, W J; Shen, Y M	Yuemao Shen	Drug Discoveries & Therapeutics	2013	7	243				1		Streptomyces	sp. M10946			1							1											1
Two new p-terphenyl derivatives from the marine fungal strain Aspergillus sp. AF119.	Liu, Shao-Song; Zhao, Bao-Bing; Lu, Chun-Hua; Huang, Jing-Jing; Shen, Yue-Mao	Yuemao Shen	Natural Product Communications	2012	7	1057			1			Aspergillus	sp. AF119						1										1					1
Three New 2-pyranone Derivatives from Mangrove Endophytic Actinomycete Strain Nocardiopsis sp. A00203	Lin, Cheng; Lu, Chunhua; Shen, Yuemao	Chunhua Lu	Records of Natural Products	2010	4	176				1		Nocardiopsis	sp. A00203			1					1													1
Plipastatin A1 produced by a marine sediment-derived Bacillus amyloliquefaciens SH-B74 contributes to the control of gray mold disease in tomato	Zongwang Ma,Jiangchun Hu	Jiangchun Hu	3 Biotech	2018	8	125		1				Bacillus	amyloliquefaciens SH-B74	1								1										1
Cytotoxic Polyphenols from a Sponge-Associated Fungus Aspergillus versicolor Hmp-48	Wang, Xiao; Mou, Yanhua; Hu, Jiangchun; Wang, Nan; Zhao, Li; Liu, Li; Wang, Shujin; Meng, Dali	Nan Wang	Chemistry & Biodiversity	2014	11	133			1			Aspergillus	versicolor Hmp-48					1			1													1
NMR spectroscopic and MS/MS spectrometric characterization of a new lipopeptide antibiotic bacillopeptin B1 produced by a marine sediment-derived Bacillus amyloliquefaciens SH-B74.	Ma, Zongwang; Hu, Jiangchun; Wang, Xuemei; Wang, Shujin	Jiangchun Hu	The Journal of Antibiotics	2014	67	175		1				Bacillus	amyloliquefaciens SH-B74	1								1										1
Production and Characterization of Iturinic Lipopeptides as Antifungal Agents and Biosurfactants Produced by a Marine Pinctada martensii-Derived Bacillus mojavensis B0621A	Zongwang Ma,Jiangchun Hu	Jiangchun Hu	Applied Biochemistry and Bietechnology	2014	173	705		1				Bacillus	mojavensis B0621A					1				1										1
Secondary metabolites isolated from the deep sea-derived fungus Aspergillus sydowii C1-S01-A7.	Wang, Weiyi; Gao, Maolin; Luo, Zhuhua; Liao, Yanyan; Zhang, Beibei; Ke, Wenqian; Shao, Zongze; Li, Fang; Chen, Jianming	Weiyi Wang, Jianming Chen	Natural Product Research	2018		DOI:10.1080/14786419.2018.1519561			1			Aspergillus	sydowii C1-S01-A7		1						1										1			1
Chlorinated Azaphilone Pigments with Antimicrobial and Cytotoxic Activities Isolated from the Deep Sea Derived Fungus Chaetomium sp. NA-S01-R1	Wang, Weiyi; Liao, Yanyan; Chen, Ruixuan; Hou, Yanping; Ke, Wenqian; Zhang, Beibei; Gao, Maolin; Shao, Zongze; Chen, Jianming; Li, Fang	Jianming Chen,Fang Li, Weiyi Wang	Marine Drugs	2018	16	61			1			Chaetomium	sp. NA-S01-R1		1												1				1			1
Identification, Characteristics and Mechanism of 1-Deoxy-N-acetylglucosamine from Deep-Sea Virgibacillus dokdonensis MCCC 1A00493	Huang, Dian; Shao, Zong-Ze; Yu, Yi; Cai, Min-Min ; Zheng, Long-Yu; Li, Guang-Yu; Yu, Zi-Niu; Yi, Xian-Feng; Zhang, Ji-Bin; Hao, Fu-Hua	Fuhua Hao, Jibin Zhang	Marine Drugs	2018	16	52		1				Virgibacillus	dokdonensis MCCC 1A00493						1							1					1
Cyclic Bipyridine Glycosides from the Marine-Derived Actinomycete Actinoalloteichus cyanogriseus WH1-2216-6	Fu, Peng; Liu, Peipei; Li, Xia; Wang, Yi; Wang, Shuxia; Hong, Kui; Zhu, Weiming	Weiming Zhu	Organic Letters	2011	13	5948				1		Actinoalloteichus	cyanogriseus	1												1								1
Antifungal quinazolinones from marine-derived Bacillus cereus and their preparation	Xu, Zhihong; Zhang, Yapeng; Fu, Haichao; Zhong, Huimin; Hong, Kui; Zhu, Weiming	Kui Hong,Weiming Zhu	Bioorganic & Medicinal Chemistry Letters	2011	21	4005		1				Bacillus	cereus	1									1									1
Cytotoxic Polyphenols from the Fungus Penicillium expansum 091 006 Endogenous with the Mangrove Plant Excoecaria agallocha	Wang, Junfeng; Lu, Zhenyu; Liu, Peipei; Wang, Yi; Li, Jing; Hong, Kui; Zhu, Weiming	Kui Hong,Weiming Zhu	Planta Medica	2012	78	1861			1			Penicillium	expansum			1					1													1
PreQ Base, an Unusual Metabolite with Anti-cancer Activity from Streptomyces qinglanensis 172205	Dongbo Xu;Min Ma;Yongfeng Liu;Ting Zhou;Kexin Wang;Zixin Deng and Kui Hong	Kui Hong	Anti-Cancer Agents in Medicinal Chemistry	2015	15	285				1		Streptomyces	qinglanensis			1													1					1
Chartrenoline, a novel alkaloid isolated from a marine Streptomyces chartreusis NA02069	Chengli Liu;Chenglong Yang;Yingjie Zeng;Jing Shi;Lingyu Li;Wei Li;Ruihua Jiao;Renxiang Tan;Huiming Ge	Huiming Ge	Chinese Chemical Letters	2018	30	44			1			Streptomyces	chartreusis	1									1								1
Bis-N-norgliovictin, a small-molecule compound from marine fungus, inhibits LPS-induced inflammation in macrophages and improves survival in sepsis	Song, Yuxian; Dou, Huan; Gong, Wei; Liu, Xianqin; Yu, Zhiguo; Li, Erguang; Tan, Renxiang; Hou, Yayi	Tan Renxian,Hou Yayi	European Journal of Pharmacology	2013	705	49			1			unknown							1				1																			1
Stress-Driven Discovery of New Angucycline-Type Antibiotics from a Marine Streptomyces pratensis NA-ZhouS1	Akhter, Najeeb;Liu, Yaqin;Auckloo, Bibi Nazia;Shi, Yutong;Wang, Kuiwu;Chen, Juanjuan;Wu, Xiaodan;Wu, Bin	Bin Wu	Marine Drugs	2018	16	331			1			Streptomyces	pratensis	1							1										1	1
Bioactive Metabolites from a Hydrothermal Vent Fungus Aspergillus sp YQ-13	Tao, Qiannan;Ding, Chihong;Auckloo, Bibi Nazia;Wu, Bin	Bin Wu	Natural Product Communications	2018	13	571			1			Aspergillus	spp						1		1										1	1
5-Hydroxycyclopenicillone, a New beta-Amyloid Fibrillization Inhibitor from a Sponge-Derived Fungus Trichoderma sp HPQJ-34	Fang, Fang; Zhao, Jiaying; Ding, Lijian; Huang, Chunhui; Naman, C. Benjamin; He, Shan; Wu, Bin; Zhu, Zhu, Peng; Luo, Qijun; Gerwick, William H.	Shan He, Wei Cui	Marine Drugs	2017	15	260			1			Trichoderma	spp					1			1																	1
Isolation and Antibiotic Screening of Fungi from a Hydrothermal Vent Site and Characterization of Secondary Metabolites from a Penicillium Isolate	Pan, Chengqian; Shi, Yutong; Auckloo, Bibi Nazia; ul Hassan, Syed Shams; Akhter, Najeeb; Wang, Kuiwu; Ye, Ying; Chen, Chen-Tung Arthur; Tao, Xinyi; Wu, Bin	Bin Wu, Kuiwu Wang	Marine Biotechnology	2017	19	469			1			Penicillium	spp						1									1			1
Stress-Driven Discovery of Novel Cryptic Antibiotics from a Marine Fungus Penicillium sp. BB1122	Auckloo, Bibi N.; Pan, Chengqian; Akhter, Najeeb; Wu, Bin; Wu, Xiaodan; He, Shan	Bin Wu	Frontiers in Microbiology	2017	8	1450			1			Penicillium	spp	1							1										1	1
Two Novel Tyrosinase Inhibitory Sesquiterpenes Induced by CuCl2 from a Marine-Derived Fungus Pestalotiopsis sp. Z233.	Wu, Bin; Wu, Xiaodan; Sun, Min; Li, Minhui	Bin Wu, Minhui Li	Marine Drugs	2013	11	2713			1			Pestalotiopsis	spp				1							1																			1
Streptopyrazinones A−D, rare metabolites from marine-derived Streptomyces sp. ZZ446	Chen, Mengxuan; Chai, Weiyun; Zhu, Rongyao; Song, Tengfei; Zhang, Zhizhen; Lian, Xiao-Yuan	Zhizhen Zhang, Xiaoyuan Lian	Tetrahedron	2018	74	2100				1		Streptomyces	spp	1									1								1
Peniciphenalenins A−F from the culture of a marine-associated fungus Penicillium sp. ZZ901	Qiao Li;Rongyao Zhu;Wenwen Yi;Weiyun Chai;Zhizhen Zhang;Xiao-Yuan Lian	Zhizhen Zhang,Xiaoyuan Lian	Phytochemistry	2018	152	53			1			Penicillium	spp					1									1				1
New bioactive pyrrospirones C−I from a marine-derived fungus Penicillium sp. ZZ380	Song, Tengfei; Chen, Mengxuan; Chai, Weiyun; Zhang, Zhizhen; Lian, Xiao-Yuan	Zhizhen Zhang,Xiaoyuan Lian	Tetrahedron	2018	74	884			1			Penicillium	spp					1									1				1	1
New Antibacterial Bagremycins F and G from the Marine-Derived Streptomyces sp ZZ745	Zhang, Di;Shu, Chenyan;Lian, Xiaoyuan;Zhang, Zhizhen	Zhizhen Zhang,Xiaoyuan Lian	Marine Drugs	2018	16	330				1		Streptomyces	spp	1								1									1
Antiglioma pseurotin A from marine Bacillus sp. FS8D regulating tumour metabolic enzymes	Anjum, Komal; Bi, Hongyun; Chai, Weiyun; Lian, Xiao-Yuan; Zhang, Zhizhen	Zhizhen Zhang,Xiaoyuan Lian	Natural Product Research	2018	32	1353		1				Bacillus	spp					1									1							1
Novel antifungal janthinopolyenemycins A and B from a co-culture of marine-associated Janthinobacterium spp. ZZ145 and ZZ148	Anjum, Komal;Sadiq, Izhar;Chen, Lei;Kaleem, Sidra;Li, Xing-Cong;Zhang, Zhizhen;Lian, Xiao-Yuan	Zhizhen Zhang,Xiaoyuan Lian	Tetrahedron Letters	2018	59	3490		1				Janthinobacterium	spp	1							1											1
Bioactive Penicipyrrodiether A, an Adduct of GKK1032 Analogue and Phenol A Derivative, from a Marine-Sourced Fungus Penicillium sp. ZZ380	Tengfei Song;Mengxuan Chen;Zhi-Wei Ge;Weiyun Chai;Xing-Cong Li;Zhizhen Zhang;Xiao-Yuan Lian	Zhizhen Zhang,Xiaoyuan Lian	The Journal of Organic Chemistry	2018	83	13395			1			Penicillium	spp					1									1				1
Novel cyclohexene and benzamide derivatives from marine-associated Streptomyces sp. ZZ502	Xiufang Zhang;Chenyan Shu;Qiao Li;Xiao-Yuan Lian;Zhizhen Zhang	Zhizhen Zhang,Xiaoyuan Lian	Natural Product Research	2018	10	1478				1		Streptomyces	spp			1							1								1
Anti-glioma Natural Products Downregulating Tumor Glycolytic Enzymes from Marine Actinomycete Streptomyces sp. ZZ406	Chen, Mengxuan; Chai, Weiyun; Song, Tengfei; Ma, Mingzhu; Lian, Xiao-Yuan; Zhang, Zhizhen	Zhizhen Zhang,Xiaoyuan Lian	Scientific Reports	2018	8	72				1		Streptomyces	spp					1			1													1
A unique indolizinium alkaloid streptopertusacin A and bioactive bafilomycins from marine-derived Streptomyces sp. HZP-2216E	Zhang, Xiufang; Chen, Lu; Chai, Weiyun; Lian, Xiao-Yuan; Zhang, Zhizhen	Zhizhen Zhang, Xiaoyuan Lian	Phytochemistry	2017	144	119				1		Streptomyces	spp			1							1											1
Bioactive Polycyclic Quinones from Marine Streptomyces sp. 182SMLY	Liang, Ying; Xie, Xin; Chen, Lu; Yan, Shilun; Ye, Xuewei; Anjum, Komal; Huang, Haocai; Lian, Xiaoyuan; Zhang, Zhizhen	Zhizhen Zhang, Xiaoyuan Lian	Marine Drugs	2016	14	10				1		Streptomyces	spp	1							1										1			1
A new curvularin glycoside and its cytotoxic and antibacterial analogues from marine actinomycete Pseudonocardia sp. HS7	Ye, Xuewei; Anjum, Komal; Song, Tengfei; Wang, Wenling; Yu, Siran; Huang, Haocai; Lian, Xiao-Yuan; Zhang, Zhizhen	Xiaoyuan Lian	Natural Product Research	2016	30	1156				1		Pseudonocardia	spp					1								1					1
Indanomycin-related antibiotics from marine Streptomyces antibioticus PTZ0016.	Lian, Xiao-Yuan; Zhang, Zhizhen	Zhizhen Zhang	Natural Product Research	2013	27	2161				1		Streptomyces	spp	1													1				1
New Capoamycin-Type Antibiotics and Polyene Acids from Marine Streptomyces fradiae PTZ0025	Xin, Wenxiu; Ye, Xuewei; Yu, Siran; Lian, Xiao-Yuan; Zhang, Zhizhen	Zhizhen Zhang	Marine Drugs	2012	10	2388				1		Streptomyces	fradiae	1							1										1			1
Alokicenones A-H, eight tetrahydroanthracenes from the mangrove-derived Streptomyces sp. HN-A101	Dashan Zhang;Yongjun Jiang;Jiaqi Li;Haojian Zhang;Wanjing Ding;Zhongjun Ma	Zhongjun Ma	Tetrahedron	2018	74	6667				1		Streptomyces	spp			1							1											1
Thioquinomycins A-D, novel naphthothiophenediones from the marine-derived Streptomyces sp SS17F	Zhang, Dashan;Jiang, Yongjun;Li, Jiaqi;Ding, Wanjing;Chen, Zhe;Ma, Zhongjun	Zhongjun Ma	Tetrahedron	2018	10	6150				1		Streptomyces	spp	1													1							1									1
Chemical constituents of the fermentative extracts of marine fungi Phoma sp. CZD-F11 and Aspergillus sp. CZD-F18 from Zhoushan Archipelago, China	Wu, Xiaomei; Chen, Zhe; Ding, Wanjing; Liu, Yu; Ma, Zhongjun	Zhongjun Ma, Wanjing Ding, Yu Liu	Natural Product Research	2018	32	1562			1			Phoma;Aspergillus	spp		1						1													1
New brefeldins and penialidins from marine fungus Penicillium janthinellum DT-F29	Xiangwei Cheng;Liyan Yu;Qianqian Wang;Wanjing Ding;Zhe Chen;Zhongjun Ma	Zhongjun Ma, Zhe Chen, Liyan Yu	Natural Product Research	2018	32	282			1			Penicillium	janthinellum	1							1													1
Bioactive metabolites from marine-derived Streptomyces sp. A68 and its Rifampicin resistant mutant strain R-M1	Qin, Le-Le; Zhou, Biao; Ding, Wanjing; Ma, Zhongjun	Zhongjun Ma	Phytochemistry Letters	2018	23	46				1		Streptomyces	spp	1									1											1									1
Angucycline antibiotics and its derivatives from marine-derived actinomycete Streptomyces sp. A6H	Hu, Zhijuan; Qin, Lele; Wang, Qianqian; Ding, Wanjing; Chen, Zhen; Ma, Zhongjun	Zhongjun Ma, Wanjing Ding	Natural Product Research	2016	30	2551				1		Streptomyces	spp	1							1										1			1
Production of bioactive tryptamine derivatives by co-culture of marine Streptomyces with Bacillus mycoides	Yu, Liyan; Hu, Zhifei; Ma, Zhongjun	Zhongjun Ma	Natural Product Research	2015	29	2087		1				Streptomyces spp and Bacillus mycoides							1				1												1
Two Novel Aspochalasins from the Gut Fungus Aspergillus sp. Z4	Xinyang Li;Wanjing Ding;Pinmei Wang;Jinzhong Xu	Jinzhong Xu	Marine Drugs	2018	16	343			1			Aspergillus	spp					1									1							1
New asymmetrical bispyrrolidinoindoline diketopiperazines from the marine fungus Aspergillus sp. DX4H	Xu, Jinzhong; Hu, Qian; Ding, Wanjing; Wang, Pinmei; Di, Yanan	Yanan Di	Natural Product Research	2018	32	815			1			Aspergillus	spp					1				1												1
Aspochalazine A, a novel polycyclic aspochalasin from the fungus Aspergillus sp. Z4	Li, Xinyang; Zhao, Zhanhai; Ding, Wanjing; Ye, Bin; Wang, Pinmei; Xu, Jinzhong	Jinzhong Xu	Tetrahedron Letters	2017	58	2405			1			Aspergillus	spp					1									1							1
Bioactive secondary metabolites from the marine-associated fungus Aspergillus terreus	Mengting Liu;Weiguang Sun;Jianping Wang;Yan He;Jinwen Zhang;Fengli Li;Changxing Qi;Hucheng Zhu;Yongbo Xue;Zhengxi Hu;Yonghui Zhang	Yonghui Zhang, Zhengxi Hu	Bioorganic Chemistry	2018	80	525			1			Aspergillus	terreus					1				1									1										1	1
Brasilane sesquiterpenoids and dihydrobenzofuran derivatives from Aspergillus terreus [CFCC 81836]	Zhaodi Wu;Dongyan Li;Fanrong Zeng;Qingyi Tong;Yinyu Zheng;Junjun Liu;Qun Zhou;Xiao-Nian Li;Chunmei Chen;Yongji Lai;Hucheng Zhu;Yonghui Zhang	Yonghui Zhang, Hucheng Zhu, Yongji Lai	Phytochemistry	2018	156	159			1			Aspergillus	terreus					1						1										1								1
Butenolides from a Marine-Derived Fungus Aspergillus terreus with Antitumor Activities Against Pancreatic Ductal Adenocarcinoma Cells	Changxing Qi;Weixi Gao;Danyingzi Guan;Jianping Wang;Mengting Liu;Chunmei Chen;Hucheng Zhu;Yuan Zhou;Yongji Lai;Zhengxi Hu;Qun Zhou;Yonghui Zhang	Yonghui Zhang,Yongji Lai, Zhengxi Hu, Qun Zhou	Bioorganic & Medicinal Chemistry	2018	26	5903			1			Aspergillus	terreus					1											1					1
Asperversiamides, Linearly Fused Prenylated Indole Alkaloids from the Marine-Derived Fungus Aspergillus versicolor	Huaqiang Li;Weiguang Sun;Mengyi Deng;Qun Zhou;Jianping Wang;Junjun Liu;Chunmei Chen;Changxing Qi;Zengwei Luo;Yongbo Xue;Hucheng Zhu;Yonghui Zhang	Yonghui Zhang,Yongbo Xue,Hucheng Zhu	Journal of Organic Chemistry	2018	83	8483			1			Aspergillus	versicolor	1									1															1
Anti-MRSA actinomycins D1-D4 from the marine sponge-associated Streptomyces sp. LHW52447	Wei-Hua Jiao;Wei Yuan;Zhi-Yong Li;Jing Li;Lei Li;Jia-Bao Sun;Yu-Han Gui;Jie Wang;Bo-Ping Ye;Hou-Wen Lin	Boping Ye, Houwen Lin	Tetrahedron	2018	74	5914				1		Streptomyces	spp					1				1									1
Chromopeptide A, a highly cytotoxic depsipeptide from the marine sediment-derived bacterium Chromobacterium sp. HS-13-94	Zhenfang Zhou, Xin Wang, Hui Zhang, Jingya Sun, Linghui Zheng, Hongchun Liu, Jidong Wang, Aijun Shen, Meiyu Geng, Yuewei Guo	Yuewei Guo, Jidong Wang	Acta Pharmaceutica Sinica B	2015	5	62		1				Chromobacterium	spp	1								1												1
Antiviral Alkaloids Produced by the Mangrove-Derived Fungus Cladosporium sp. PJX-41.	Peng, Jixing; Lin, Tao; Wang, Wei; Xin, Zhihong; Zhu, Tianjiao; Gu, Qianqun; Li, Dehai	Zhihong Xin	Journal of Natural Products	2013	76	1133			1			Cladosporium	spp			1							1										1
Producing Novel Fibrinolytic Isoindolinone Derivatives in Marine Fungus Stachybotrys longispora FG216 by the Rational Supply of Amino Compounds According to Its Biosynthesis Pathway	Yin, Ying;Fu, Qiang;Wu, Wenhui;Cai, Menghao;Zhou, Xiangshan;Zhang, Yuanxing	Yuanxing Zhang	Marine Drugs	2017	15	214			1			Stachybotrys	longispora	1									1																				1
pH-Dependent accumulation of anticancer compound on mycelia in fermentation of marine fungus	Zhou, Weiqiang; Cai, Menghao; Na, Ke; Shen, Chu; hang, Xiaoxu; Zhou, Xiangshan; Zhao, Wenjie; Zhang, Yuanxing	Menghao Cai	Journal of Industrial Microbiology and Biotechnology	2014	41	1169			1			Penicillium	notatum	1							1													1
Significance of seed culture methods on mycelial morphology and production of a novel anti-cancer anthraquinone by marine mangrove endophytic fungus Halorosellinia sp. (No. 1403)	Yu, Chao; Cai, Menghao; Kang, Li; Zhang, Yuanxing; Zhou, Xiangshan	Xiangshan Zhou	Process Biochemistry	2012	47	422			1			Halorosellinia	spp			1							1											1
Osteoclastogenesis Inhibitory Polyketides from the Sponge‐Associated Fungus Xylaria feejeensis	Jie Wang;Cong‐Cong Xu;Hua Tang;Li Su;Yalan Chou;Keryea Soong;Jiao Li;Chun‐Lin Zhuang;Yan‐Ping Luo;Wen Zhang	Wen Zhang	Chemistry & Biodiversity	2018	15	e1800358			1			Xylaria	feejeensis					1			1																						1
Immunomodulatory Polyketides from a Phoma-like Fungus Isolated from a Soft Coral	Sun, Yi-Zhe; Kurtan, Tibor; Mandi, Attila; Tang, Hua; Chou, Yalan; Soong, Keryea; Su, Li; Sun, Peng; Zhuang, Chun-Lin; Zhang, Wen	Wen Zhang	Journal of Natural Products	2017	80	2930			1			Libertasomyces	spp					1			1																						1
Structure, Absolute Configuration, and Conformational Study of 12-Membered Macrolides from the Fungus Dendrodochium sp. Associated with the Sea Cucumber Holothuria nobilis Selenka	Peng Sun;Dong-Xiao Xu;Attila Mandi;Tibor Kurtan;Tie-Jun Li;Barbara Schulz;Wen Zhang	Wen Zhang	Journal of Organic Chemistry	2013	44	7030			1			Dendrodochium	spp					1			1													1
Cytospolides A–E, New Nonanolides from an Endophytic Fungus, Cytospora sp.	Lu, Shan; Kurtan, Tibor; Yang, Genjin; Sun, Peng; Mandi, Attila; Krohn, Karsten; Draeger, Siegfried; Schulz, Barbara; Yi, Yanghua; Li, Ling; Zhang, Wen	Wen Zhang, Ling Li	European Journal of Organic Chemistry	2011	28	5452			1			Cytospora	spp			1					1													1
Acylated Aminooligosaccharides with Inhibitory Effects against α-Amylase from Streptomyces sp. HO1518	Hai-Li Liu;Heng-Chao E;Ding-An Xie;Wen-Bo Cheng;Wan-Qi Tao;Yong Wang	Yong Wang	Marine Drugs	2018	16	403				1		Streptomyces	spp	1												1																	1
Fibrinolytic Evaluation of Compounds Isolated from a Marine Fungus Stachybotrys longispora FG216	Guo, Ruihua; Zhang, Yiting; Duan, Dong; Fu, Qiang; Zhang, Xiangyu; Yu, Xiaowei; Wang, Shujun; Bao, Bin; Wu, Wenhui	WU wenhui;Bin Bao	Chinese Journal of Chemistry	2016	34	1194			1			Stachybotrys	longispora	1													1																1
Effects of a novel marine natural product: pyrano indolone alkaloid fibrinolytic compound on thrombolysis and hemorrhagic activities in vitro and in vivo	Yan, Ting; Wu, Wenhui; Su, Tongwei; Chen, Jiajie; Zhu, Quangang; Zhang, Chaoyan; Wang, Xiaoyu; Bao, Bin	Bin Bao	Archives of Pharmacal Research	2015	38	1530			1			Stachybotrys	longispora	1													1																1
Dicitrinone D, an antimitotic polyketide isolated from the marine-derived fungus Penicillium citrinum	Chen, Li;Zhao, Yang-Yang;Lan, Rong-Feng;Du, Lin;Wang, Bing-Shuai;Zhou, Tong;Li, Ya-Ping;Zhang, Qi-Qing;Ying, Min-Gang;Zheng, Qiu-Hong	Qiuhong Zheng,Qinying Liu	Tetrahedron	2017	73	5900			1			Penicillium	citrinum	1							1													1
Secalonic acids H and I, two new secondary metabolites from the marine-derived fungus penicillium oxalicum.	Chen, Li; Bi, Yan-Xue; Li, Ya-Ping; Li, Xin-Xin; Liu, Qin-Ying; Ying, Min-Gang; Zheng, Qiu-Hong; Du, Lin; Zhang, Qi-Qing	Qiqing Zhang, Du Lin	Heterocycles	2017	94	1766			1			Penicillium	oxalicum	1							1													1
Antitumor Effects and Related Mechanisms of Penicitrinine A, a Novel Alkaloid with a Unique Spiro Skeleton from the Marine Fungus Penicillium citrinum	Liu, Qin-Ying;Zhou, Tong;Zhao, Yang-Yang;Chen, Li;Gong, Mei-Wei;Xia, Qi-Wen;Ying, Min-Gang;Zheng, Qiu-Hong;Zhang, Qi-Qing	Qiqing Zhang, Chen Li, Qiuhong Zheng	Marine Drugs	2015	13	4733			1			Penicillium	citrinum	1									1											1
The Marine Fungal Metabolite, Dicitrinone B, Induces A375 Cell Apoptosis through the ROS-Related Caspase Pathway	Li Chen;Mei-Wei Gong;Zhen-Fei Peng;Tong Zhou;Min-Gang Ying;Qiu-Hong Zheng;Qin-Ying Liu;Qi-Qing Zhang	Qiqing Zhang	Marine Drugs	2014	12	1939			1			Penicillium	citrinum	1							1													1
Novel Cytotoxic Metabolites from the Marine-Derived Fungus Trichoderma citrinoviride.	Li Chen;Qi-Qing Zhang;Xiao Hu;Mei-Wei Gong;Wei-Wei Zhang;Qiu-Hong Zheng;Qin-Ying Liu	Qiqing Zhang, Li Chen	Heterocycles	2014	89	189			1			Trichoderma	citrinoviride	1														1						1
Speradines B—E, Four Novel Tetracyclic Oxindole Alkaloids from the Marine-Derived Fungus Aspergillus oryzae.	Li Chen;Qi-Qing Zhang;Xiao Hu;Qi-Wen Xia;Yang-Yang Zhao;Qiu-Hong Zheng;Qin-Ying Liu	Qiqing Zhang, Li Chen	Heterocycles	2014	89	1662			1			Aspergillus	oryzae	1									1											1
Aculeatusquinones A—D, Novel Metabolites from the Marine-Derived Fungus Aspergillus aculeatus.	Li Chen;Wei-Wei Zhang;Qiu-Hong Zheng;Qing-Ying Liu;Ping Zhong;Xiao Hu;Zhe-Xiang Fang;Qi-Qing Zhang	Qiqing Zhang,Li Chen	Heterocycles	2013	87	861			1			Aspergillus	aculeatus	1								1												1
Tumonoic Acids K and L, Novel Metabolites from the Marine-Derived Fungus Penicillium citrinum	Li Chen;Kai Huang;Ping Zhong;Xiao Hu;Zhe-Xiang Fang;Jiu-lin Wu;Qi-Qing Zhang	Qiqing Zhang, Li Chen	Heterocycles	2012	85	413			1			Penicillium	citrinum	1														1						1
Citrinin Derivatives from the Marine-Derived Fungus Penicillium citrinum.	Li Chen;Wei Liu;Xiao Hu;Kai Huang;Jiu-Lin Wu;Qi-Qing Zhang	Qiqing Zhang	Chemical & Pharmaceutical Bulletin	2011	42	515			1			Penicillium	citrinum	1							1													1
Rakicidins G - I, cyclic depsipeptides from marine Micromonospora chalcea FIM 02-523	Li Chen;Wei Zhao;Hong-Lei Jiang;Jian Zhou;Xiao-Ming Chen;Yun-Yang Lian;Hong Jiang;Feng Lin	Feng Li, Hong Jiang	Tetrahedron	2018	74	4029				1		Micromonospora	chalcea						1			1									1			1
Isolation of 4,4′-bond secalonic acid D from the marine-derived fungus Penicillium oxalicum with inhibitory property against hepatocellular carcinoma	Li Chen;Ya-Ping Li;Xin-Xin Li;Zhi-Hao Lu;Qiu-Hong Zheng;Qin-Ying Liu	Qin-Ying Liu	Journal of Antibiotics	2018	72	34			1			Penicillium	oxalicum	1							1													1
New polycyclic tetramate macrolactams from marine-derived Streptomyces sp. SCSIO 40060	Wenjun Zhang;Guangtao Zhang;Liping Zhang;Wei Liu;Xiaodong Jiang;Hongbo Jin;Zhiwen Liu;Haibo Zhang;Aihua Zhou;Changsheng Zhang	Changsheng Zhang	Tetrahedron	2018	74	6839				1		Streptomyces	sp.	1							1										1			1
Isolation, structure elucidation and biosynthesis of benzo[b]fluorene nenestatin A from deep-sea derived Micromonospora echinospora SCSIO 04089	Jiang, Xiaodong; Zhang, Qingbo; Zhu, Yiguang; Nie, Fangling; Wu, Zhengchao; Yang, Chunfang; Zhang, Liping; Tian, Xinpeng; Zhang, Changsheng	Changsheng Zhang	Tetrahedron	2017	73	3585				1		Micromonospora	rosaria	1													1				1
α-Pyrones with Diverse Hydroxy Substitutions from Three Marine-Derived Nocardiopsis Strains.	Haibo Zhang;Kumar Saurav;Ziquan Yu;Attila Mándi⊥;Tibor Kurtán⊥;Jie Li;Xinpeng Tian;Qingbo Zhang;Wenjun Zhang;Changsheng Zhang	Changsheng Zhang	Journal of Natural Products	2016	79	1610				1		Nocardiopsis	sp.	1							1										1
Heronamides D–F, Polyketide Macrolactams from the Deep-Sea-Derived Streptomyces sp. SCSIO 03032	Wenjun Zhang;Sumei Li;Yiguang Zhu;Yuchan Chen;Yaolong Chen;Haibo Zhang;Guangtao Zhang;Xinpeng Tian;Yu Pan;Si Zhang;Weimin Zhang;Changsheng Zhang	Changsheng Zhang	Journal of Natural Products	2014	77	388				1		Streptomyces	sp.	1							1													1
Nocardiamides A and B, Two Cyclohexapeptides from the Marine-Derived Actinomycete Nocardiopsis sp. CNX037	Wu, Zheng-Chao; Li, Sumei; Nam, Sang-Jip; Liu, Zhong; Zhang, Changsheng	Changsheng Zhang	Journal of Natural Products	2013	76	694				1		Nocardiopsis	sp.	1								1									1	1
Antibacterial and Cytotoxic New Napyradiomycins from the Marine-Derived Streptomyces sp. SCSIO 10428	Wu, Zhengchao;Li, Sumei;Li, Jie;Chen, Yuchan;Saurav, Kumar;Zhang, Qingbo;Zhang, Haibo;Zhang, Wenjun;Zhang, Weimin;Zhang, Si;Zhang, Changsheng	Changsheng Zhang	Marine Drugs	2013	11	2113				1		Streptomyces	sp.	1													1				1			1
Penicacids A-C, Three New Mycophenolic Acid Derivatives and Immunosuppressive Activities from the Marine-Derived Fungus Penicillium sp. SOF07.	Ziming Chen;Zhihui Zheng;Hongbo Huang;Yongxiang Song;Xuelian Zhang;Junying Ma;Bo Wang;Changsheng Zhang;Jianhua Ju	Jianhua Ju	Bioorganic & Medicinal Chemistry Letters	2012	22	3332			1			Penicillium	sp.	1							1																						1
Fluostatins I–K from the South China Sea-Derived Micromonospora rosaria SCSIO N160	Wenjun Zhang;Zhong Liu;Sumei Li;Yongzhi Lu;Yuchan Chen;Haibo Zhang;Guangtao Zhang;Yiguang Zhu;Gaiyun Zhang;Weimin Zhang;Jinsong Liu and Changsheng Zhang	Changsheng Zhang	Journal of Natural Products	2012	75	1937				1		Micromonospora	rosaria	1							1										1			1
N–N-Coupled Indolo-sesquiterpene Atropo-Diastereomers from a Marine-Derived Actinomycete	Zhang, Qingbo; Mandi, Attila; Li, Sumei; Chen, Yuchan; Zhang, Wenjun; Tian, Xinpeng; Zhang, Haibo; Li, Huixian; Zhang, Weimin; Zhang, Si; Ju, Jianhua; Kurtan, Tibor; Zhang, Changsheng	Changsheng Zhang,Tibor Kurtán	European Journal of Organic Chemistry	2012	27	5256				1		Streptomyces .	sp.	1													1				1
New diketopiperazine derivatives from a deep-sea-derived Nocardiopsis alba SCSIO 03039.	Qingbo Zhang;Sumei Li;Yuchan Chen;Xinpeng Tian;Haibo Zhang;Guangtao Zhang;Yiguang Zhu;Si Zhang;Weimin Zhang;Changsheng Zhang	Changsheng Zhang	The Journal of Antibiotics	2012	66	31				1		Nocardiopsis	alba	1								1												1
New Cytochalasins from the Marine-Derived Fungus Xylaria sp. SCSIO 156	Chen, Ziming; Huang, Huang, Hongbo; Chen, Yuchan; Wang, Zhongwen; Ma, Junying; Wang, Bo; Zhang, Weimin; Zhang, Changsheng; Ju, Jianhua	Jianhua Ju	Helvetica Chimica Acta	2011	94	1671			1			Xylaria	sp.	1													1				1			1
Antimalarial β-Carboline and Indolactam Alkaloids from Marinactinospora thermotolerans, a Deep Sea Isolate	Hongbo Huang;Yueliang Yao;Zhengxiang He;Tingting Yang;Junying Ma;Xinpeng Tian;Yayong Li;Caiguo Huang;Xiaoping Chen;Wenjun Li;Si Zhang;Changsheng Zhang and Jianhua Ju	Changsheng Zhang	Journal of Natural Products	2011	74	2122				1		Marinactinospora	thermotolerans	1									1																				1
Grincamycins I--K, Cytotoxic Angucycline Glycosides Derived from Marine-Derived Actinomycete Streptomyces lusitanus SCSIO LR32.	Lai, Zhenzhu; Yu, Jianchen; Ling, Huiping; Song, Yongxiang; Yuan, Jie; Ju, Jianhua; Tao, Yiwen; Huang, Hongbo	Hubo Huang, Tao Yiwen	Planta Medica	2018	84	201				1		Streptomyces	lusitanus	1							1													1
Abyssomicin Monomers and Dimers from the Marine-Derived Streptomyces koyangensis SCSIO 5802.	Huang Hongbo;Song Yongxiang;Li Xin;Wang Xin;Ling Chunyao;Qin Xiangjing;Zhou Zhenbin;Li Qinglian;Wei Xiaoyi;Ju Jianhua	Jianhua Ju	Journal of Natural Products	2018	81	1892				1		Streptomyces	koyangensis	1							1										1
Antimicrobial tunicamycin derivatives from the deep sea-derived Streptomyces xinghaiensis SCSIO S15077.	Zhang Shanwen;Gui Chun;Shao Mingwei;Kumar Pachaiyappan Saravana;Huang Hongbo;Ju Jianhua	Hubo Huang,Jianhua Ju	Natural Product Research	2018		DOI:10.1080/14786419.2018.1493736				1		Streptomyces	xinghaiensis	1															1		1	1
Angucycline Glycosides from Mangrove-Derived Streptomyces diastaticus subsp. SCSIO GJ056	Gui, Chun;Liu, Yena;Zhou, Zhenbin;Zhang, Shanwen;Hu, Yunfeng;Gu, Yu-Cheng;Huang, Hongbo;Ju, Jianhua	Jianhua Ju,Hongbo Huang	Marine Drugs	2018	16	185				1		Streptomyces	diastaticus			1					1										1						1
Mathermycin, a Lantibiotic from the Marine Actinomycete Marinactinospora thermotolerans SCSIO 00652.	Chen, Erquan; Chen, Qi; Chen, Shaoming; Xu, Bing; Ju, Jianhua; Wang, Huan	Jianhua Ju,Huan Wang	Applied and Environmental Microbiology	2017	83	15				1		Marinactinospora	thermotolerans	1								1									1
Antimicrobial Spirotetronate Metabolites from Marine-Derived Micromonospora harpali SCSIO GJ089	Gui, Chun; Zhang, Shanwen; Zhu, Xiangcheng; Ding, Wenjuan; Huang, Hongbo; Gu, Yu-Cheng; Duan, Yanwen; Ju, Jianhua	Jianhua Ju	Journal of Natural Products	2017	80	1594				1		Micromonospora	harpal	1													1				1
Amino Acid Conjugated Anthraquinones from the Marine-Derived Fungus Penicillium sp SCSIO sof101	Luo, Minghe; Cuo, Zhaomeng; Huang, Hongbo; Song, Xianqin; Sun, Aijun; Dang, Yongjun; Lu, Laichun; Ju, Jianhua	Jianhua Ju	Journal of Natural Products	2017	80	1668			1			Penicillium	sp.	1								1												1
Neoabyssomicins A–C, polycyclic macrolactones from the deep-sea derived Streptomyces koyangensis SCSIO 5802	Song, Yongxiang; Li, Qinglian; Qin, Fengxiang; Sun, Changli; Liang, Hao; Wei, Xiaoyi; Wong, Nai-Kei; Ye, Li; Zhang, Yun; Shao, Mingwei	Jianhua Ju	Tetrahedron	2017	73	5366				1		Streptomyces	koyangensis	1							1										1		1
A New Dioic Acid from a wbl Gene Mutant of Deepsea-Derived Streptomyces somaliensis SCSIO ZH66	Huang, Huiming;Li, Huayue;Qiu, Yanhong;Hou, Lukuan;Ju, Jianhua;Li, Wenli	Wenli Li	Marine Drugs	2016	14	184				1		Streptomyces	somaliensis						1					1										1
New anti-infective cycloheptadepsipeptide congeners and absolute stereochemistry from the deep sea-derived Streptomyces drozdowiczii SCSIO 10141	Zhou, Xiao; Huang, Hongbo; Li, Jie; Song, Yongxiang; Jiang, Renwang; Liu, Jing; Zhang, Si; Hua, Yan; Ju, Ju, Jianhua	Jianhua Ju, Hua Yan	Tetrahedron	2014	70	7795				1		Streptomyces	drozdowiczii	1								1									1
Cytotoxic and Antibacterial Marfuraquinocins from the Deep South China Sea-Derived Streptomyces niveus SCSIO 3406	Song, Yongxiang; Huang, Hongbo; Chen, Yuchan; Ding, Jie; Zhang, Yun; Sun, Aijun; Zhang, Weimin; Ju, Jianhua	Jianhua Ju	Journal of Natural Products	2013	76	2263				1		Streptomyces	niveus	1													1				1			1
Cyclic Heptapeptides, Cordyheptapeptides C–E, from the Marine-Derived Fungus Acremonium persicinum SCSIO 115 and Their Cytotoxic Activities	Ziming Chen;Yongxiang Song;Yuchan Chen;Hongbo Huang;Weimin Zhang and Jianhua Ju	Jianhua Ju	Journal of Natural Products	2012	75	1215			1			Acremonium	persicinum	1								1												1
Halogenated Anthraquinones from the Marine-Derived Fungus Aspergillus sp. SCSIO F063	Huang, Hongbo; Wang, Fazuo; Luo, Minghe; Chen, Yuchan; Song, Yongxiang; Zhang, Weimin; Zhang, Si; Ju, Jianhua	Jianhua Ju	Journal of Natural Products	2012	75	1346			1			Aspergillus	sp.	1							1													1
Marthiapeptide A, an Anti-infective and Cytotoxic Polythiazole Cyclopeptide from a 60 L Scale Fermentation of the Deep Sea-Derived Marinactinospora thermotolerans SCSIO 00652	Zhou, Xiao; Huang, Hongbo; Chen, Yuchan; Tan, Jiaheng; Song, Yongxiang; Zou, Jianhua ; Tian, Xinpeng; Hua, Yan; Ju, Jianhua	Jianhua Ju	Journal of Natural Products	2012	75	2251				1		Marinactinospora	thermotolerans	1								1									1			1
New tetramic acid derivatives from the deep-sea-derived fungus Cladosporium sp. SCSIO z0025	Huang, Zhong-hui; Nong, Xu-hua; Liang, Xiao; Qi, Shu-hua	Shuhua Qi	Tetrahedron	2018	74	2620			1			Cladosporium	sp.	1													1				1
Antifungal and Antiviral Cyclic Peptides from the Deep-Sea-Derived Fungus Simplicillium obclavatum EIODSF 020	Liang, Xiao; Nong, Xu-Hua; Huang, Zhong-Hui; Qi, Shu-Hua	Shuhua Qi	Journal of Agricultural and Food Chemistry	2017	65	5114			1			Simplicillium	obclavatum	1								1										1	1
Antiviral peptides from marine gorgonian-derived fungus Aspergillus sp. SCSIO 41501	Ma, Xuan; Nong, Xu-Hua; Ren, Zhe; Wang, Jie; Liang, Xiao; Wang, Lu; Qi, Shu-Hua	Shuhua Qi	Tetrahedron Letters	2017	58	1151			1			Aspergillus	sp.					1				1											1
Anti-HSV-1, antioxidant and antifouling phenolic compounds from the deep-sea-derived fungus Aspergillus versicolor SCSIO 41502	Huang, Zhonghui; Nong, Xuhua; Ren, Zhe; Wang, Jie; Zhang, Xiaoyong; Qi, Shuhua	Shuhua Qi	Bioorganic & Medicinal Chemistry Letters	2017	27	787			1			Aspergillus	versicolor	1							1												1					1		1
Brevianamides and Mycophenolic Acid Derivatives from the Deep-Sea-Derived Fungus Penicillium brevicompactum DFFSCS025	Xu, Xinya;Zhang, Xiaoyong;Nong, Xuhua;Wang, Jie;Qi, Shuhua	Shuhua Qi	Marine Drugs	2017	15	43			1			Penicillium	brevicompactum	1														1						1						1
Nahuoic Acids B-E, Polyhydroxy Polyketides from the Marine-Derived Streptomyces sp. SCSGAA 0027	Nong, Xu-Hua; Zhang, Xiao-Yong; Xu, Xin-Ya; Wang, Jie; Qi, Shu-Hua	Shuhua Qi	Journal of Natural Products	2016	79	141				1		Streptomyces	sp.					1			1																			1
New antifouling macrodiolides from the deep-sea-derived fungus Trichobotrys effuse DFFSCS021	Sun, Yu-Lin; Zhang, Xiao-Yong; Nong, Xu-Hua; Xu, Xin-Ya; Qi, Shu-Hua	Shuhua Qi	Tetrahedron Letters	2016	57	366			1			Trichobotrys	effuse	1							1										1		1							1
Eight linear peptides from the deep-sea-derived fungus Simplicillium obclavatum EIODSF 020	Liang, Xiao; Zhang, Xiao-Yong; Nong, Xu-Hua; Wang, Jie; Huang, Zhong-Hui; Qi, Shu-Hua	Shuhua Qi	Tetrahedron	2016	72	3092			1			Simplicillium	obclavatum	1								1									1			1						1
Oxindole Alkaloids from the Fungus Penicillium commune DFFSCS026 Isolated from Deep-Sea-Derived Sediments	Xinya Xu;Xiaoyong Zhang;Xuhua Nong;Xiaoyi Wei;Shuhua Qi	Shuhua Qi	Tetrahedron	2015	71	610			1			Penicillium	commune	1									1										1
Cyclopentane-Condensed Chromones from Marine-Derived Fungus Penicillium oxalicum.	Jie Bao;Xiao-Yong Zhang;Jie-jie Dong;Xin-ya Xu;Xu-Hua Nong;Shu-Hua Qi	Shuhua Qi	Chemistry Letters	2015	46	837			1			Penicillium	oxalicum					1			1										1			1						1
Cytotoxic and antiviral tetramic acid derivatives from the deep-sea-derived fungus Trichobotrys effuse DFFSCS021	Sun, Yu-Lin;Wang, Jie;Wang, Yi-Fei;Zhang, Xiao-Yong;Nong, Xu-Hua;Chen, Mao-Yun;Xu, Xin-Ya;Qi, Shu-Hua	Shuhua Qi	Tetrahedron	2015	71	9328			1			Trichobotrys	effuse	1													1						1
Alkaloids and citrinins from marine-derived fungus Nigrospora oryzae SCSGAF 0111	Dong, Jie-Jie; Bao, Jie; Zhang, Xiao-Yong; Xu, Xin-Ya; Nong, Xu-Hua; Qi, Shu-Hua	Shuhua Qi	Tetrahedron Letters	2014	55	2749			1			Nigrospora	oryzae					1										1	alk and pks			1
Dihydrothiophene-Condensed Chromones from a Marine-Derived Fungus Penicillium oxalicum and Their Structure—Bioactivity Relationship.	Jie Bao;Jin-Feng Luo;Xiao-Chu Qin;Xin-Ya Xu;Xiao-Yong Zhang;Zheng-Chao Tu;Shu-Hua Qi	Shuhua Qi,Zhengchao Tu	Bioorganic & Medicinal Chemistry Letters	2014	24	2433			1			Penicillium	oxalicum					1			1													1
Three new polyketides from marine-derived fungus Penicillium citrinum SCSGAF 0167	Sun, Yu-Lin; Zhang, Xiao-Yong; Zheng, Zhi-Hui; Xu, Xin-Ya; Qi, Shu-Hua	Shuhua Qi	Natural Product Research	2014	28	239			1			Penicillium	citrinum					1			1																						1
Territrem and Butyrolactone Derivatives from a Marine-Derived Fungus Aspergillus Terreus	Nong, Xu-Hua;Wang, Yi-Fei;Zhang, Xiao-Yong;Zhou, Mu-Ping;Xu, Xin-Ya;Qi, Shu-Hua	Shuhua Qi	Marine Drugs	2014	12	6113			1			Aspergillus	Terreus					1									1						1										1
Cytotoxic Polyketides from the Deep-Sea-Derived Fungus Engyodontium album DFFSCS021	Yao, Qifeng;Wang, Jie;Zhang, Xiaoyong;Nong, Xuhua;Xu, Xinya;Qi, Shuhua	Shuhua Qi	Marine Drugs	2014	12	5902			1			Engyodontium	album	1							1										1												1
New mycotoxins from marine-derived fungus Aspergillus sp. SCSGAF0093	Xu, Xinya; He, Fei; Zhang, Xiaoyong; Bao, Jie; Qi, Shuhua	Shuhua Qi	Food and Chemical Toxicology	2013	53	46			1			Aspergillus	sp.					1				1																	1
New Cyclic Tetrapeptides and Asteltoxins from Gorgonian-Derived Fungus Aspergillus sp. SCSGAF 0076.	Jie Bao;Xiao-Yong Zhang;Xin-Ya Xu;Fei He;Xu-Hua Nong;Shu-Hua Qi	Shuhua Qi	Tetrahedron	2013	69	2113			1			Aspergillus	sp.					1				1																		1
Alkaloids from the Deep-Sea-Derived Fungus Aspergillus westerdijkiae DFFSCS013.	Peng, Jiang; Zhang, Xiao-Yong; Tu, Zheng-Chao; Xu, Xin-Ya; Qi, Shu-Hua	Shuhua Qi	Journal of Natural Products	2013	76	983			1			Aspergillus	westerdijkiae	1									1											1
Asperterrestide A, a Cytotoxic Cyclic Tetrapeptide from the Marine-Derived Fungus Aspergillus terreus SCSGAF0162.	He, Fei; Bao, Jie; Zhang, Xiao-Yong; Tu, Zheng-Chao; Shi, Yi-Ming; Qi, Shu-Hua	Shuhua Qi	Journal of Natural Products	2013	76	1182			1			Aspergillus	terreus					1				1											1	1
Polyketides from a Marine-Derived Fungus Xylariaceae sp.	Nong, Xu-Hua; Zheng, Zhi-Hui; Zhang, Xiao-Yong; Lu, Xin-Hua; Qi, Shu-Hua	Shuhua Qi	Marine Drugs	2013	11	1718			1			Xylariaceae	sp.					1			1												1										1
A Novel Antifouling Alkaloid from Halotolerant Fungus Penicillium sp. OUCMDZ-776.	Fei He;Zhong Liu;Jing Yang;Peng Fu;Jiang Peng;Wei-Ming Zhu;Shu-Hua Qi	Shuhua Qi,Weiming Zhu	Tetrahedron Letters	2012	43	2280			1			Penicillium	sp.	1									1																	1
Antifouling and antibacterial polyketides from marine gorgonian coral-associated fungus Penicillium sp. SCSGAF 0023.	Jie Bao;Yu-Lin Sun;Xiao-Yong Zhang;Zhuang Han;Hai-Chun Gao;Fei He;Pei-Yuan Qian;Shu-Hua Qi	Shuhua Qi	The Journal of Antibiotics	2012	66	219			1			Penicillium	sp.					1			1										1									1
Indole alkaloids from marine-derived fungus Aspergillus sydowii SCSIO 00305.	Fei He;Yu-Lin Sun;Kai-Sheng Liu;Xiao-Yong Zhang;Pei-Yuan Qian;Yi-Fei Wang;Shu-Hua Qi	Shuhua Qi	The Journal of Antibiotics	2011	65	109			1			Aspergillus	sydowii					1					1											1
Polyketide-derived metabolites from the sponge-derived fungus Aspergillus sp. F40	Yong-Qi Tian;Shu-Ting Lin;Kaliaperumal Kumaravel;Hong Zhou;Shao-Yun Wang;Yong-Hong Liu	Yonghong Liu,ShaoYun Wang	Phytochemistry Letters	2018	27	74			1			Aspergillus	sp.					1			1										1
Bioactive Novel Indole Alkaloids and Steroids from Deep Sea-Derived Fungus Aspergillus fumigatus SCSIO 41012.	Limbadri Salendra;Luo Xiaowei;Lin Xiuping;Liao Shengrong;Wang Junfeng;Zhou Xuefeng;Yang Bin;Liu Yonghong	Yonghong Liu,Bin Yang	Molecules	2018	23	2379			1			Aspergillus	fumigatus	1									1									1
Three new highly oxygenated sterols and one new dihydroisocoumarin from the marine sponge-derived fungus Cladosporium sp. SCSIO41007	Pang, Xiaoyan; Lin, Xiuping; Wang, Junfeng; Liang, Rui; Tian, Yongqi; Salendra, Limbadri; Luo, Xiaowei; Zhou, Xuefeng; Yang, Bin; Tu, Zhengchao	Yonghong Liu,Junfeng Wang	Steroids	2018	129	41			1			Cladosporium	sp.					1										1					1
New chlorinated diphenyl ethers and xanthones from a deep-sea-derived fungus Penicillium chrysogenum SCSIO 41001	Jun-Feng Wang;Li-Man Zhou;Sheng-Tian Chen;Bin Yang;Sheng-Rong Liao;Fan-Dong Kong;Xiu-Ping Lin;Fa-Zuo Wang;Xue-Feng Zhou;Yong-Hong Liu	Yonghong Liu,Junfeng Wang	Fitoterapia	2018	125	49			1			Penicillium	chrysogenum	1														1													1
Two New Altenusin/Thiazole Hybrids and a New Benzothiazole Derivative from the Marine Sponge-Derived Fungus Alternaria sp. SCSIOS02F49.	Chen Yaping;Chen Ruyan;Xu Jinhuai;Tian Yongqi;Xu Jiangping;Liu Yonghong	Yonghong Liu,Jiangping Xu,Yongqi Tian	Molecules	2018	23	2844			1			Alternaria	sp.					1									1											1
Perylenequione Derivatives with Anticancer Activities Isolated from the Marine Sponge-Derived Fungus, Alternaria sp. SCSIO41014	Xiaoyan Pang;Xiuping Lin;Pei Wang;Xuefeng Zhou;Bin Yang;Junfeng Wang;Yonghong Liu	Junfeng Wang;Yonghong Liu	Marine Drugs	2018	16	280			1			Alternaria	sp.					1			1													1
Protuboxepin C and protuboxepin D from the sponge-derived fungus Aspergillus sp SCSIO XWS02F40	Tian, Yong-Qi;Lin, Sheng-Nan;Zhou, Hong;Lin, Shu-Ting;Wang, Shao-Yun;Liu, Yong-Hong	Yonghong Liu,Shu-Ting Wang	Natural Product Research	2018	32	2510			1			Aspergillus	sp.					1					1											1
Spiro-Phthalides and Isocoumarins Isolated from the Marine-Sponge-Derived Fungus Setosphaeria sp. SCSIO41009	Xiaoyan Pang;Xiuping Lin;Jie Yang;Xuefeng Zhou;Bin Yang;Junfeng Wang;Yonghong Liu	Yonghong Liu,Junfeng Wang	Journal of Natural Products	2018	81	1860			1			Setosphaeria	sp.					1			1											1
Cytotoxic and Antibacterial Eremophilane Sesquiterpenes from the Marine-Derived Fungus Cochliobolus lunatus SCSI041401	Fang, Wei;Wang, Jianjiao;Wang, Junfeng;Shi, Liqiao;Li, Kunlong;Lin, Xiuping;Min, Yong;Yang, Bin;Tang, Lan;Liu, Yonghong;Zhou, Xuefeng	Zhou, Xuefeng	Journal of Natural Products	2018	81	1405			1			Cochliobolus	lunatus				1							1							1			1
Polyketide derivatives from a marine-sponge-associated fungus Pestalotiopsis heterocornis	Lei, Hui; Lin, Xiuping; Han, Li; Ma, Jian; Dong, Kailin; Wang, Xingbo; Zhong, Jialiang; Mu, Yu; Liu, Yonghong; Huang, Xueshi	Li Han,Huang, Xueshi	Phytochemistry	2017	142	51			1			Pestalotiopsis	heterocornis					1			1											1		1
Isobenzofuranones and Isochromenones from the Deep-Sea Derived Fungus Leptosphaeria sp. SCSIO 41005	Luo, Xiaowei;Lin, Xiuping;Salendra, Limbadri;Pang, Xiaoyan;Dai, Yu;Yang, Bin;Liu, Juan;Wang, Junfeng;Zhou, Xuefeng;Liu, Yonghong	Yonghong Liu,Zhou, Xuefeng	Marine Drugs	2017	15	204			1			Leptosphaeria	sp.	1							1												1	1
Antituberculosis compounds from a deep-sea-derived fungus Aspergillus sp. SCSIO Ind09F01	Luo, XW (Luo, Xiaowei)1,2;Zhou, XF (Zhou, Xuefeng)1;Lin, XP (Lin, Xiuping)1;Qin, XC (Qin, Xiaochu)3,4;Zhang, TY (Zhang, Tianyu)3,4;Wang, JF (Wang, Junfeng)1;Tu, ZC (Tu, Zhengchao)3,4;Yang, B (Yang, Bin)1;Liao, SR (Liao, Shengrong)1;Tian, YQ (Tian, Yongqi)1	Tao Huaming	Natural Product Research	2017	31	1958			1			Aspergillus	sp.	1														1			1		1										1
Aspernigrins with anti-HIV-1 activities from the marine-derived fungus Aspergillus niger SCSIO Jcsw6F30	Zhou, XF (Zhou, Xuefeng)1;Fang, W (Fang, Wei)2;Tan, SY (Tan, Suiyi)3;Lin, XP (Lin, Xiuping)1;Xun, TR (Xun, Tianrong)3;Yang, BJ (Yang, Bingjie)1,3;Liu, SW (Liu, Shuwen)3;Liu, YH (Liu, Yonghong)1	Shuwen Liu	Bioorganic & Medicinal Chemistry Letters	2016	26	361			1			Aspergillus	niger				1						1										1
Antifungal New Oxepine-Containing Alkaloids and Xanthones from the Deep-Sea-Derived Fungus Aspergillus versicolor SCSIO 05879.	Wang,Junfeng;He,Weijun;Huang,Xiaolong;Tian,Xinpeng;Liao,Shengrong;Yang,Bin;Wang,Fazuo;Zhou,Xiaojiang;Liu, Yonghong	Yonghong Liu	Journal of Agricultural and Food Chemistry	2016	64	2910			1			Aspergillus	versicolor	1									1									1
Chrysamides A-C, Three Dimeric Nitrophenyl trans-Epoxyamides Produced by the Deep-Sea-Derived Fungus Penicillium chrysogenum SCSIO41001.	Chen,Shengtian;Wang,Junfeng;Lin,Xiuping;Zhao,Bingxin;Wei,Xiaoyi;Li,Guangqiang;Kaliaperumal,Kumaravel;Liao,Shengrong;Yang, Bin;Zhou,Xuefeng	Yonghong Liu,Shihai Xu	Organic Letters	2016	18	3650			1			Penicillium	chrysogenum	1									1								1			1								1
Westerdijkin A, a new hydroxyphenylacetic acid derivative from deep sea fungus Aspergillus westerdijkiae SCSIO 05233	Fredimoses,Mangaladoss;Zhou,Xuefeng;Ai,Wen;Tian,Xinpeng;Yang,Bin;Lin,Xiuping;Xian,Jia-Yun;Liu,Yonghong	Yonghong Liu	Natural Product Research	2015	29	158			1			Aspergillus	westerdijkiae	1															1		1			1						1
Ascomycotin A, a new citromycetin analogue produced by Ascomycota sp. Ind19F07 isolated from deep sea sediment	Tian,Yong-qi;Lin,Xiu-ping;Liu,Juan;Kaliyaperumal,Kumaravel;Ai,Wen;Ju,Zhi-ran;Yang,Bin;Wang,Junfeng;Yang,Xian-wen;Liu,Yonghong	Yonghong Liu	Natural Product Research	2015	29	820			1			Ascomycota	sp.	1							1										1
Cytotoxic and antiviral nitrobenzoyl sesquiterpenoids from the marine-derived fungus Aspergillus ochraceus Jcma1F17	Fang,Wei;Lin,Xiuping;Zhou,Xuefeng;Wan,Junting;Lu, Xin;Yang, Bin;Ai, Wen;Lin, Ji;Zhang, Tianyu;Tu, Zhengchao	Zhou, Xuefeng	MedChemComm	2014	5	701			1			Aspergillus	ochraceus				1							1									1	1
New Prenylxanthones from the Deep-Sea Derived Fungus Emericella sp. SCSIO 05240	Fredimoses, Mangaladoss;Zhou, Xuefeng;Lin, Xiuping;Tian, Xinpeng;Ai, Wen;Wang, Junfeng;Liao, Shengrong;Liu, Juan;Yang, Bin;Yang, Xianwen;Liu, Yonghong	Yonghong Liu	Marine Drugs	2014	12	3190			1			Emericella	sp.	1													1				1	1
Strepsesquitriol, a Rearranged Zizaane-Type Sesquiterpenoid from the Deep-Sea-Derived Actinomycete Streptomyces sp. SCSIO 10355	Yang,XianWen;Peng,Kun;Liu,Zhong;Zhang,Gai-Yun;Li,Jie;Wang,Ning;Steinmetz,Andre;Liu,Yonghong	Ning Wang	Journal of Natural Products	2013	76	2360				1		Streptomyces	sp.	1										1																		1
Isolation, Characterization, and Bioactivity Evaluation of 3-((6-Methylpyrazin-2-yl)methyl)-1H-indole, a New Alkaloid from a Deep-Sea-Derived Actinomycete Serinicoccus profundi sp nov.	Yang,Xian-Wen;Zhang,Gai-Yun;Ying, Ying,Jian-Xi;Yang, Bing;Zhou, Xue-Feng;Steinmetz, Andre;Liu, Yong-Hong;Wang, Ning	Yonghong Liu	Marine Drugs	2013	11	33				1		Serinicoccus	profundi	1									1								1			1
Cytochalasin P1, a new cytochalasin from the marine-derived fungus Xylaria sp. SOF11	Chen, Ziming;Chen, Yuchan;Huang, Hongbo;Yang, Hongyan;Zhang, Weimin;Sun, Yulin;Wen, Jing	Ziming Chen,Jing Wen	Zeitschrift Fur Naturforschung C-A Journal of Biosciences	2017	72	129			1			Xylaria	sp.	1													1							1
Eurotiumins A–E, Five New Alkaloids from the Marine-Derived Fungus Eurotium sp. SCSIO F452	Zhong,Wei-Mao;Wang,Jun-Feng;Shi,Xue-Feng;Wei,Xiao-Yi;Chen,Yu-Chan;Zeng,Qi;Xiang,Yao;Chen,Xia-Yu;Tian,Xin-Peng;Xiao,Zhi-Hui;Zhang, Wei-Min;Wang, Fa-Zuo;Zhang, Si	Si Zhang,Wang, Fa-Zuo	Marine Drugs	2018	16	136			1			Eurotium	sp.	1									1															1
Cytotoxic indole diketopiperazines from the deep sea-derived fungus Acrostalagmus luteoalbus SCSIO F457	Wang,Fa-Zuo;Huang,Zhi;Shi,Xue-Feng;Chen,Yu-Chan;Zhang,Wei-Min;Tian,Xin-Peng;Li, Jie;Zhang,Si	Si Zhang	Bioorganic and Medicinal Chemistry Letters	2012	22	7265			1			Acrostalagmus	luteoalbus	1															1					1
Marinactinones A—C, New γ-Pyrones from Marine Actinomycete Marinactinospora thermotolerans SCSIO 00606	Wang,Fazuo;Tian,Xinpeng;Huang,Caiguo;Li,Qingxin and Si Zhang	Si Zhang	The Journal of Antibiotics	2011	42	189				1		Marinactinospora	thermotolerans	1							1													1
Antibacterial and antilarval compounds from marine gorgonian-associated bacterium Bacillus amyloliquefaciens SCSIO 00856	Gao,Cheng-Hai;Tian,Xin-Peng;Qi,Shu-Hu;Luo, Xiong-Ming;Wang,Ping;Zhang, Si	Shu-Hua Qi	The Journal of Antibiotics	2010	63	191		1				Bacillus	amyloliquefaciens					1			1										1												1
Xanthone-derived polyketides from the Thai mangrove endophytic fungus Phomopsis sp. xy21	Hu,Han-Bo;Luo,Yan-Fang;Wang,Pan;Wang,Wen-Jing;Wu,Jun	Wen-Jing Wang	Fitoterapia	2018	131	265			1			Phomopsis	sp.			1					1												1	1
Phenolic bisabolane sesquiterpenoids from a Thai mangrove endophytic fungus, Aspergillus sp. xy02.	Wang, Pan;Yu, Jin-Hai;Zhu, Kongkai;Wang, Yinyin;Cheng, Zhi-Qiang;Jiang, Cheng-Shi;Dai, Jun-Gui;Wu, Jun;Zhang, Hua	Jun Wu,Hua Zhang	Fitoterapia	2018	127	322			1			Aspergillus	sp.			1								1							1							1
Asperitaconic acids A–C, antibacterial itaconic acid derivatives produced by a marine-derived fungus of the genus Aspergillus	Ding,Lijian;Li,Te;Liao,Xiaojian;He,Shan;Xu,Shihai	Xu Shihai,Ding Lijian,Shan He	The Journal of Antibiotics	2018	71	902			1			Aspergillus	niger	1											1						1			1
Asperfurandiones A and B, two antifungal furandione analogs from a marine-derived fungus Aspergillus versicolor.	Ding, Lijian;Xu, Peng;Li Te;Liao, Xiaojian;He, Shan;Xu, Shihai	Ding Lijian,Xu Shihai,Shan He	Natural Product Research	2018		DOI: 10.1080/14786419.2018.1480622			1			Aspergillus	versicolor	1											1							1
Isolation and Synthesis of Misszrtine A: A Novel Indole Alkaloid From Marine Sponge-Associated Aspergillus sp. SCSIO XWS03F03	Zhou,Rong;Liao,Xiaojian;Li,Hangbin;Li,Jing;Peng,Peng,Pengju;Zhao,Bingxin;Xu,Shihai	Xu Shihai,Pengju Peng,Bingxin Zhao	Frontiers in Chemistry	2018	6	212			1			Aspergillus	sp.					1					1																				1
Four New C9 Metabolites from the Sponge-Associated Fungus Gliomastix sp. ZSDS1-F7-2.	Zhang, Jun;Yang,Zhiqiang;Liang,Yan;Zhong,Liping;Lin,Huiting;Zhong,Balian;Li,Liangchun;Xu,Shihai;Liu,Yonghong	Xu Shihai, Liangchun Li,Zhang Jun	Marine Drugs	2018	16	231			1			Gliomastix	sp.					1			1																			1
Structurally diverse secondary metabolites from a deep-sea-derived fungus Penicillium chrysogenum SCSIO 41001 and their biological evaluation	Chen,Shengtian;Wang,Junfeng;Wang,Zhen;Lin, Xiuping;Zhao,Bingxin;Kaliaperumal,Kumaravel;Liao,Xiaojian;Tu,Zhengchao;Li, Jianlin;Xu, Xu, Shihai	Xu Shihai,Liu, Yonghong	Fitoterapia	2017	117	71			1			Penicillium	chrysogenum	1										1							1		1										1
Aspergchromones A and B, two new polyketides from the marine sponge-associated fungus Aspergillus sp SCSIO XWS03F03	Wang, Ying;Lin, Xiu-Ping;Ju, Zhi-Ran;Liao, Xiao-Jian;Huang, Xiao-Jun;Zhang, Chen;Zhao, Bing-Xin;Xu, Shi-Hai	Xu Shihai,Zhao Bingxin	Journal of Asian Natural Products Research	2017	19	684			1			Aspergillus	sp.					1			1										1
Oryzamides A–E, Cyclodepsipeptides from the Sponge-Derived Fungus Nigrospora oryzae PF18	Ding,Li-Jian;Yuan,Wei;Liao,Xiao-Jian;Han,Bing-Nan;Wang,Shu-Ping;Li,Zhi-Yong;Xu,Shi-Hai;Zhang,Wei;Lin,Hou-Wen	Xu Shihai,Lin Houwen,Zhang Wei	Journal of Natural Products	2016	79	2045			1			Nigrospora	oryzae					1				1									1												1
Antimycins A19 and A20, Two New Antimycins Produced by Marine Actinomycete Streptomyces antibioticus H74-18.	Xu,Lin-Ya;Quan,Xue-Sheng;Wang,Chen;Sheng,Hui-Fang;Zhou,Guang-Xiong;Lin,Bi-Run;Jiang,Ren-Wang;Yao,Xin-Sheng	Guang-Xiong Zhou	Journal of Antibiotics	2012	64	661				1		Streptomyces	antibioticus			1													1			1
Chalcomycins from Marine-Derived Streptomyces sp. and Their Antimicrobial Activities	Jiang, Shutai;Zhang, Lili;Pei, Xuechang;Deng, Fang;Hu, Dan;Chen, Guodong;Wang, Chuanxi;Hong, Kui;Yao, Xinsheng;Gao, Hao	Gao Hao,Wang Chuanxi	Marine Drugs	2017	15	153				1		Streptomyces	sp.	1							1										1
Amino Acid-Directed Strategy for Inducing the Marine-Derived Fungus Scedosporium apiospermum F41-1 to Maximize Alkaloid Diversity	Huang, Li-Hong;Xu, Meng-Yang;Li, Hou-Jin;Li, Jin-Qian;Chen, Yan-Xiu;Ma, Wen-Zhe;Li, Yi-Ping;Xu, Jun;Yang, De-Po;Lan, Wen-Jian	Wenjian Lan	Organic Letters	2017	19	4888			1			Scedosporium	apiospermum					1					1										1
Secondary metabolites with chemical diversity from the marine-derived fungus Pseudallescheria boydii F19-1 and their cytotoxic activity	Lan, Wen-Jian;Wang, Kun-Teng;Xu, Meng-Yang;Zhang, Jing-Jing;Lam, Chi-Keung;Zhong, Guo-Hua;Xu, Jun;Yang, De-Po;Li, Hou-Jin; Wang, Lai-You	Li Hou-Jin,Wang Lai-You	RSC Advances	2016	6	80			1			Pseudallescheria	boydii					1						1										1
Five New Cytotoxic Metabolites from the Marine Fungus Neosartorya pseudofischeri	Lan, Wen-Jian;Fu, Sheng-Jiao;Xu, Meng-Yang;Liang, Wan-Ling;Lam, Chi-Keung;Zhong, Guo-Hua;Xu, Jun;Yang, De-Po;Li, Hou-Jin	Li Hou-Jin	Marine Drugs	2016	14	18			1			Neosartorya	pseudofischeri					1									1							1
Additional New Cytotoxic Triquinane-Type Sesquiterpenoids Chondrosterins K–M from the Marine Fungus Chondrostereum sp.	Huang, Lei;Lan, Wen-Jian;Deng, Rong;Feng, Gong-Kan;Xu, Qing-Yan;Hu, Zhi-Yu;Zhu, Xiao-Feng;Li, Hou-Jin	Zhu, Xiao-Feng;Li, Hou-Jin	Marine Drugs	2016	14	157			1			Chondrostereum	sp.					1						1										1
Pseudellones A-C, Three Alkaloids from the Marine-Derived Fungus Pseudallescheria ellipsoidea F42-3	Liu,Wei; Li,Hou-Jin;Xu,Meng-Yang;Ju,Ying-Chen;Wang,Lai-You;Xu,Jun;Yang,De-Po;Wen-Jian Lan	Wenjian Lan	Organic Letters	2015	17	5156			1			Pseudallescheria	ellipsoidea					1					1								1
Isolation and Structural Elucidation of Chondrosterins F-H from the Marine Fungus Chondrostereum sp.	Li, Hou-Jin;Chen,Ting;Xie,Ying-Lu;Chen,Wen-Dan;Zhu,Zhu,Xiao-Feng;Lan, Wen-Jian	Wenjian Lan	Marine Drugs	2013	11	551			1			Chondrostereum	sp.					1										1						1
Diaporindenes A–D: Four Unusual 2,3-Dihydro-1H-indene Analogues with Anti-inflammatory Activities from the Mangrove Endophytic Fungus Diaporthe sp. SYSU-HQ3	Hui Cui;Yena Liu;Jing Li;Xishan Huang;Tao Yan;Wenhao Cao;Hongju Liu;Yuhua Long;Zhigang She	Hongju Liu,Yuhua Long,Zhigang She	Journal of Organic Chemistry	2018	83	11804			1			Diaporthe	sp.			1											1										1
Anti-inflammatory polyketides from the mangrove-derived fungus Ascomycota sp. SK2YWS-L	Liu, Zhaoming;Qiu, Pei;Li, Jing;Chen, Guangying;Chen, Yan;Liu, Hongju;She, Zhigang	Zhigang She,Liu Hongju	Tetrahedron	2018	74	746			1			Ascomycota	sp.			1					1																					1
Two new bioactive steroids from a mangrove-derived fungus Aspergillus sp.	Zhaoming Liu;Zhitong Dong;Pei Qiu;Qinglin Wang;Jingjing Yan;Yongjun Lu;Pathom-aree Wasu;Kui Hong;Zhigang She	Kui Hong,Zhigang She	Steroids	2018	140	32			1			Aspergillus	sp.			1								1																			1
Anti-inflammatory meroterpenoids from the mangrove endophytic fungus Talaromyces amestolkiae YX1.	Chen, Senhua;Ding, Meng;Liu,Weiyang;Huang,Huang,Xishan;Liu, Zhaoming;Lu, Yongjun;Liu, Hongju;She, Zhigang	Huang Xishan,Liu Hongju,She Zhigang	Phytochemistry	2018	146	8			1			Talaromyces	amestolkiae			1								1																		1
Peniisocoumarins A-J: Isocoumarins from Penicillium commune QQF-3, an Endophytic Fungus of the Mangrove Plant Kandelia candel.	Cai, Runlin;Wu, Yingnan;Chen, Senhua;Cui, Hui;Liu,Zhaoming;Li,Chunyuan;She, Zhigang	Zhigang She	Journal of Natural Products	2018	81	1376			1			Kandelia	candel			1					1																				1		1
Dichloroisocoumarins with Potential Anti-Inflammatory Activity from the Mangrove Endophytic Fungus Ascomycota sp. CYSK-4	Chen, Yan;Liu, Zhaoming;Liu, Hongju;Pan, Yahong;Li, Jing;Liu, Lan;She, Zhigang	Zhigang She,Liu Lan	Marine Drugs	2018	16	54			1			Ascomycota	sp.			1					1										1
α-Glucosidase Inhibitors: Diphenyl Ethers and Phenolic Bisabolane Sesquiterpenoids from the Mangrove Endophytic Fungus Aspergillus flavus QQSG-3	Yingnan Wu;Yan Chen;Xishan Huang;Yahong Pan;Zhaoming Liu;Tao Yan;Wenhao Cao;Zhigang She	Zhigang She	Marine Drugs	2018	16	9			1			Aspergillus	flavus			1											1														1
Depsidones from Talaromyces stipitatus SK-4, an endophytic fungus of the mangrove plant Acanthus ilicifolius	Cai, Runlin;Chen,Senhua;Long,Yuhua;Li,Chunyuan;Huang,Xishan;She, Zhigang	Zhigang She,Huang Xishan	Phytochemistry Letters	2017	20	196			1			Talaromyces	stipitatus			1					1										1										1
Penochalasin K, a new unusual chaetoglobosin from the mangrove endophytic fungus Penicillium chrysogenum V11 and its effective semi-synthesis	Zhu, Xinwei;Zhou, Danli;Liang, Fengyan;Wu, Zhihui;She, Zhigang;Li, Chunyuan	Li Chunyuan	Fitoterapia	2017	123	23			1			Penicillium	chrysogenum			1							1									1		1
Talaramide A, an unusual alkaloid from the mangrove endophytic fungus Talaromyces sp. (HZ-YX1) as an inhibitor of mycobacterial PknG	Chen, Senhua;He, Liqing;Chen, Dongni;Cai, Runlin;Long,Yuhua;Lu, Yongjun;She, Zhigang	Zhigang She,Lu Yongjun	New Journal of Chemistry	2017	41	4273			1			Talaromyces	sp.			1							1																				1
Chroman-4-one and pyrano[4,3-b]chromenone derivatives from the mangrove endophytic fungus Diaporthe phaseolorum SKS019	Cui, Hui;Ding, Meng;Huang, Dane;Zhang, Zhengrui;Liu, Huiting;Huang, Hongbo;She, Zhigang	Zhigang She	RSC Advances	2017	33	20128			1			Diaporthe	phaseolorum			1					1																						1
New pyranonaphthazarin and 2-naphthoic acid derivatives from the mangrove endophytic fungus Leptosphaerulina sp. SKS032	Cui, Hui;Liu,Yena;Ding,Meng;Zhang, Zhengrui;Liu, Huiting;Huang, Xishan;She, Zhigang	Zhigang She,Huang Hongbo	Phytochemistry Letters	2017	20	214			1			Leptosphaerulina	sp.			1					1										1
Alkaloids from the mangrove endophytic fungus Diaporthe phaseolorum SKS019	Cui, Hui;Yu, Jianchen;Chen, Senhua;Ding, Meng;Huang, Xishan;Yuan, Jie;She, Zhigang	Zhigang She,Yuan Jie	Biooragnic & Medicinal Chemistry Letters	2017	27	803			1			Diaporthe	phaseolorum			1							1											1
A new α-pyrone from the mangrove endophytic fungus Phomopsis sp. HNY29-2B	Runlin Cai;Senhua Chen;Zhaoming Liu;Chunbing Tan;Xishan Huang;Zhigang She	Zhigang She	Natural Product Research	2017	31	124			1			Phomopsis	Aspergillus			1					1										1								1
Identification and Antifungal Activity of Compounds from the Mangrove Endophytic Fungus Aspergillus clavatus R7	Li, Wensheng;Xiong, Ping;Zheng, Wenxu;Zhu, Xinwei;She, Zhigang;Ding, Weijia;Li, Chunyuan	Ding Weijia,Li Chunyuan	Marine Drugs	2017	15	259			1			Aspergillus	clavatus			1					1											1
Secondary Metabolites Isolated from the Fungus Aspergillus sp. Derived from Gorgonian Carijoa sp	Hou, Xue-Mei;Wang, Chang-Yun;She, Zhi-Gang;Gu, Yu-Cheng;Shao, Chang-Lun	Wang Chang-Yun,Shao Chang-Lun	Chemistry of Natural Compounds	2016	52	478			1			Aspergillus	sp.					1			1										1												1
Altenusin Derivatives from Mangrove Endophytic fungus Alternaria sp. SK6YW3L.	Yayue Liu;Yingnan Wu;Rui Zhai;Zhaoming Liu;Xishan Huang and Zhigang She	Xishan Huang	RSC Advances	2016	47	72127			1			Alternaria	sp.			1					1																				1
Cytotoxic and Antibacterial Preussomerins from the Mangrove Endophytic Fungus Lasiodiplodia theobromae ZJ-HQ1	Senhua Chen;Dongni Chen;Runlin Cai;Hui Cui;Yuhua Long;Yongjun Lu;Chunyuan Li;Zhigang She	Zhigang She,Long Yuhua	Journal of Natural Products	2016	79	2397			1			Lasiodiplodia	theobromae			1					1										1			1
Aspterpenacids A and B, Two Sesterterpenoids from a Mangrove Endophytic Fungus Aspergillus terreus H010.	Zhaoming Liu;Yan Chen;Senhua Chen;Yayue Liu;Yongjun Lu;Dongni Chen;Yongcheng Lin;Xishan Huang;Zhigang She	Zhigang She,Huang Xishan	Organic Letters	2016	47	1406			1			Aspergillus	terreus			1								1							1
Azaphilones isolated from an alga-derived fungus Penicillium sp. ZJ-27	Zhang, Liu-hong;Long, Yi;Lei, Xiao-ling;Xu, Jia-yi;Huang, Zhi-jian;She, Zhi-gang;Lin, Yong-cheng;Li, Jing;Liu, Lan	Lan Liu,Li Jin	Phytochemistry Letters	2016	18	180			1			Penicillium	sp.				1										1				1			1
Polyketides with Immunosuppressive Activities from Mangrove Endophytic Fungus Penicillium sp. ZJ-SY2	Liu, Hongju;Chen, Senhua;Liu, Weiyang;Liu, Yayue;Huang, Xishan;She, Zhigang	Zhigang She,Xishan Huang	Marine Drugs	2016	14	217			1			Penicillium	sp.			1					1																						1
Bioactive alpha-pyrone meroterpenoids from mangrove endophytic fungus Penicillium sp.	Ding,Bo;Wang,Zhiyuan;Huang, Xishan;Liu, Yayue;Chen, Wenrui;She, Zhigang)1	Zhigang She,Chen Wenrui	Natural Product Research	2016	30	2805			1			Penicillium	sp.			1								1																			1
Polyketides from the Mangrove-Derived Endophytic Fungus Nectria sp. HN001 and Their α-Glucosidase Inhibitory Activity	Cui, Hui;Liu, Yayue;Nie, Yang;Liu, Zhaoming;Chen, Senhua;Zhang, Zhengrui;Lu, Yongjun;He, Lei;Huang, Xishan;She, Zhigang	Zhigang She	Marine Drugs	2016	14	86			1			Nectria	sp.			1					1																				1
Bioactive Metabolites from Mangrove Endophytic Fungus Aspergillus sp. 16-5B	Liu, Yayue;Chen, Senhua;Liu, Zhaoming;Lu, Yongjun;Xia, Guoping;Liu, Hongju;He, Lei;She, Zhigang	Zhigang She	Marine Drugs	2015	13	3091			1			Aspergillus	sp.			1					1																				1
Asperlones A and B, Dinaphthalenone Derivatives from a Mangrove Endophytic Fungus Aspergillus sp. 16-5C	Xiao, Ze'en;Lin, Shao'e;Tan, Chunbing;Lu, Yongjun;He, Lei;Huang, Xishan;She, Zhigang	Huang Xishan	Marine Drugs	2015	13	366			1			Aspergillus	sp.			1					1																						1
Polyketides with [alpha]-Glucosidase Inhibitory Activity from a Mangrove Endophytic Fungus, Penicillium sp. HN29-3B1.	Liu, Yayue;Yang, Qin;Xia, Guoping;Huang, Hongbo;Li, Hanxiang;Ma, Lin;Lu, Yongjun;He, Lei;Xia, Xuekui;She, Zhigang	Xia Xuekui	Journal of Natural Products	2015	78	1816			1			Penicillium	sp.			1					1																				1
A New Isochroman Derivative from the Marine Fungus Phomopsis sp. (No. Gx-4)	Yang, Jian Xiang;Qiu, ShengXiang;She, Zhigang;Lin, Yongcheng	Yang, Jian Xiang	Chemistry of Natural Compounds	2014	50	424			1			Phomopsis	sp.			1					1													1									1
Vermistatin Derivatives with α-Glucosidase Inhibitory Activity from the Mangrove Endophytic Fungus Penicillium sp. HN29-3B1	Liu,Yayue;Xia,Guoping;Li,Hanxiang;Ma,Lin;Ding,Bo;Lu,Yongjun;He,Lei;Xia,Xuekui;,SheZhigang	Zhigang She	Planta Medica	2014	80	912			1			Penicillium	sp.			1					1																				1
A New Polyketide from the Mangrove Endophytic Fungus Penicillium sp. sk14JW2P	Huang,Xi-Shan;Yang, Bin;Sun,Xue-Feng;Xia, Guo-Ping;Liu, Ya-Yue;Ma, Lin;She, Zhi-Gang	Zhigang She	Helvetica Chimica Acta	2014	97	664			1			Penicillium	sp.			1					1																						1
Peniphenones A–D from the Mangrove Fungus Penicillium dipodomyicola HN4-3A as Inhibitors of Mycobacterium tuberculosis Phosphatase MptpB	Li,Hanxiang;Jiang,Jieyi;Liu,Zhaoming;Lin,Shaoe;Xia,Guoping;Xia,Xuekui;Ding,Bo;He,Lei;Lu,Yongjun;Zhigang She	Yongjun Lu	Journal of Natural Products	2014	77	800			1			Penicillium	dipodomyicola			1					1																						1
Eurothiocin A and B, Sulfur-Containing Benzofurans from a Soft Coral-Derived Fungus Eurotium rubrum SH-823	Liu, Zhaoming;Xia, Guoping;Chen, Senhua;Liu, Yayue;Li, Hanxiang;She, Zhigang	Li Hanxiang	Marine Drugs	2014	12	3669			1			Eurotium	rubrum					1									1														1
A new xanthone derivative from the marine fungus Phomopsis sp. (No. SK7RN3G1)	Yang, Jian Xiang;Qiu, ShengXiang;She, Zhigang;Lin, Yongcheng)2	Jian Xiang Yang	Chemistry of Natural Compounds	2013	49	31			1			Phomopsis	sp.			1					1													1
A New Xanthone O-Glycoside from the Mangrove Endophytic Fungus Phomopsis sp.	Huang, Zhongjing;Yang, Jianxiang;Lei, Fuhou;She, Zhigang;Lin, Yongcheng	Huang Zhongjing	Chemistry of Natural Compounds	2013	49	27			1			Phomopsis	sp.			1											1							1
Chemical constituents from the mangrove endophytic fungus Sporothrix sp.	Wen, Lu;Wei, Qiqiu;Chen,Gang;Cai, Juanni;She, Zhigang	Wen Lu	Chemistry of Natural Compounds	2013	49	137			1			Sporothrix	sp.			1					1													1									1
Bioactive Indole Alkaloids and Phenyl Ether Derivatives from a Marine-Derived Aspergillus sp. Fungus	Chen, Min;Shao, Chang-Lun;Fu, Xiu-Mei;Xu, Ru-Fang;Zheng,Juan-Juan;Zhao,Dong-Lin;She, Zhi-Gang;Wang, Chang-Yun	Zhigang She,Wang Chang-Yun	Journal of Natural Products	2013	76	547			1			Aspergillus	sp.					1										1			1
A New Anti-acetylcholinesterase α-Pyrone Meroterpene, Arigsugacin I, from Mangrove Endophytic Fungus Penicillium sp. sk5GW1L of Kandelia candel.	Huang,Xishan;Sun,Xuefeng;Ding,Bo;Lin,Ma;Liu,Lan;Huang,Huarong; She,Zhigang	Zhigang She,Huarong Huang	Planta Medica	2013	79	1572			1			Penicillium	sp.			1								1																			1
Correction to Potent Antifouling Resorcylic Acid Lactones from the Gorgonian-Derived Fungus Cochliobolus lunatus	Shao,Chang-Lun;Wu,Hui-Xian;Wang,Chang-Yun;Liu,Qing-Ai;Xu,Ying;Wei,Mei-Yan;Qian,Pei-Yuan;Gu,Yu-Cheng;Zheng,Cai-Juan;She,Zhi-Gang;Lin,Yong-Cheng	Zhigang She,ChangYun Wang	Journal of Natural Products	2013	76	302			1			Cochliobolus	lunatus					1			1																			1
A new isobenzofuranone from the mangrove endophytic fungus Penicillium sp. (ZH58).	Yang,Jianxiang;Huang,Riming;Qiu,Sheng Xiang;She, Zhigang;Lin, Yongcheng	Yang Jianxiang	Natural Product Research	2013	27	1902			1			Penicillium	sp.			1					1													1
Xylanthraquinone, a new anthraquinone from the fungus Xylaria sp. 2508 from the South China Sea.	Huang,Xishan;Sun,Xuefeng;Lin,Shao'e;Xiao,Ze'en;Li,Hanxiang;Ding Bo;She,Zhigang	Zhigang She	Natural Product Research	2013	28	111			1			Xylaria	sp.			1					1																						1
New Dimeric Members of the Phomoxanthone Family: Phomolactonexanthones A, B and Deacetylphomoxanthone C Isolated from the Fungus Phomopsis sp.	Ding, Bo;Yuan, Jie;Huang, Xishan;Wen, Weitao;Zhu, Xu;Liu, Yayue;Li, Hanxiang;Lu, Yongjun;He, Lei;Tan, Hongmei;She, Zhigang	Tan Hongmei	Marine Drugs	2013	11	4961			1			Phomopsis	sp.			1					1													1
Bioactive Hydroanthraquinones and Anthraquinone Dimers from a Soft Coral-Derived Alternaria sp. Fungus	Zheng,Cai-Juan;Shao,Chang-Lun;Guo,Zhi-Yong;Chen,Jian-Feng;Deng, Dong-Sheng;Yang,Kai-Lin;Chen,Yi-Yan;Fu, Xiu-Mei;She, Zhi-Gang;Lin, Yong-Cheng;Wang, Chang-Yun	Zhigang She	Journal of Natural Products	2012	75	189			1			Alternaria	sp.					1			1												1	1
A new isochroman derivative from the marine fungus Phomopsis sp. (No. ZH-111)	Yang,Jian Xiang;Chen,Yiguang;Huang,Caihuan;She, Zhigang;Lin, Yongcheng	Yang Jian Xiang	Chemistry of Natural Compounds	2011	47	13			1			Phomopsis	sp.			1					1																						1
Cytotoxic Naphtho-γ-pyrones from the Mangrove Endophytic Fungus Aspergillus tubingensis (GX1-5E)	Huang,Hong-Bo; Xiao,Ze-En;Feng,Xiao-Jun;Huang,Cai-Huan;Zhu,Xun;Ju,Jian-Hua;Li,Meng-Feng;Lin,Yong-Cheng;Lan Liu;She,Zhi-Gang	Zhigang She,Lan Liu	Helvetica Chimica Acta	2011	94	1732			1			Aspergillus	tubingensis			1					1													1
Cytotoxic Norsesquiterpene Peroxides from the Endophytic Fungus Talaromyces flavus Isolated from the Mangrove Plant Sonneratia apetala	Li, Hanxiang;Huang,Hongbo;Shao,Changlun;Huang,Huarong;Jiang,Jieyi;Zhu,Xun;Liu,Yayue;Liu, Lan;Lu, Yongjun;Li, Mengfeng;Lin, Yongcheng;She, Zhigang	Lin Yongcheng	Journal of Natural Products	2011	74	1230			1			Talaromyces	flavus			1								1										1
A new furanocoumarin from the mangrove endophytic fungus Penicillium sp. (ZH16).	Huang,Zhongjing;Yang,Jianxiang;Cai,Xiaoling;She,Zhigang;Lin,Yongcheng	Zhongjing Huang	Natural Product Research	2011	26	1291			1			Penicillium	sp.			1					1													1
Three Bianthraquinone Derivatives from the Mangrove Endophytic Fungus Alternaria sp. ZJ9-6B from the South China Sea	Huang, Cai-Huan;Pan, Jia-Hui;Chen,Bin;Yu, Miao;Huang, Hong-Bo;Zhu, Xun;Lu, Yong-Jun;She, Zhi-Gang;Lin, Yong-Cheng	Chong-Yen Lin	Marine Drugs	2011	9	832			1			Alternaria	sp.			1					1													1
A new naphtho-γ-pyrone from mangrove endophytic fungus ZSU-H26	Huang,Zhongjing;Yang,Ruiyun;Guo,Zhiyong;She,Zhigang;Lin,Yongcheng	Yongcheng Lin	Chemistry of Natural Compounds	2010	46	15			1			Phomopsis	sp.			1					1													1
Two new paeciloxocins from a mangrove endophytic fungus Paecilomyces sp.	Wen,Lu;Chen,Gang;She,Zhigang;Yan,Chunyan;Cai, Juanni;Mu, Lei	Chen Gang	Russian Chemical Bulletin	2010	59	1656			1			Paecilomyces	sp.			1					1													1
A new griseofulvin derivative from the mangrove endophytic fungus Sporothrix SP.	Wen,Lu;Guo,Zhiyong; Li,Qing;Zhang,Dezhi;She,Zhigang;Vrijmoed ,L. L. P.	Lu Wen	Chemistry of Natural Compounds	2010	46	340			1			Cephalosporium	sp.			1					1
Metabolites from the Mangrove Endophytic Fungus Phomopsis sp. (#zsu-H76).	Yang,Jianxiang;Xu,Fang;Huang,Caihuan;Li,Jing;She,Zhigang;Pei,Zhong;Lin,Yongcheng	Yongcheng Lin	European Journal of Medicinal Chemistry	2010	41	3692			1			Phomopsis	sp.			1					1										1
The Metabolites of Mangrove Endophytic fungus Zh6-B1 from the South China Sea.	Li,Kai-Kai;Lu,Yong-Jun;Song,Xiao-Hong;She,Zhi-Gang;Wu,Xi-Wei;An,Lin-Kun;Ye,Chuang-Xing;Lin,Yong-Cheng	Song, Xiao-Hong	Bioorganic & Medicinal Chemistry Letters	2010	20	3326			1			Unidentified				1					1													1
Anticancer Effect and Structure-Activity Analysis of Marine Products Isolated from Metabolites of Mangrove Fungi in the South China Sea	Tao, Li-yang;Zhang, Jian-ye;Liang, Yong-ju;Chen, Li-ming;Zheng, Li-sheng;Wang, Fang;Mi, Yan-jun;She, Zhi-gang;To, Kenneth Kin Wah;Lin, Yong-cheng;Fu, Li-wu	Zhigang She	Marine Drugs	2010	8	1094			1			Multiple				1												1						1
Anthracenedione Derivatives as Anticancer Agents Isolated from Secondary Metabolites of the Mangrove Endophytic Fungi	Zhang, Jian-ye;Tao, Li-yang;Liang, Yong-ju;Chen, Li-ming;Mi, Yan-jun;Zheng, Li-sheng;Wang, Fang;She, Zhi-gang;Lin, Yong-cheng;To, Kenneth Kin Wah;Fu, Li-wu	Fu Li-wu	Marine Drugs	2010	8	1469			1			Multiple				1					1													1
Three Metabolites from the Mangrove Endophytic Fungus Sporothrix sp. (#4335) from the South China Sea	Wen, Lu;Cai, Xiaoling;Xu, Fang;She, Zhigang;Chan, Wing Lai;Vrijmoed, L. L. P.;Jones, E. B. G.;Lin, Yongcheng	Zhigang She	The Journal of Organic Chemistry	2009	74	1093			1			Sporothrix	sp.			1					1
Chemistry and cytotoxic activities of polyketides produced by the mangrove endophytic fungus Phomopsis SP. ZSU-H76	Huang,Zhongjing;Guo,Zhiyong;Yang, Ruiyun;Yin, Xianhong;Li, Xiaoyan;Luo, Weiqiang;She, Zhigang;Lin, Yongcheng	Huang Zhongjing	Chemistry of Natural Compounds	2009	45	625			1			Phomopsis	sp.			1					1													1
Two Metabolites with DNA-Binding Affinity from the Mangrove Fungus Xylariasp. (#2508) from the South China Sea Coast	Xu,Fang;Pang,Jiyan;Lu,Bingtai;Wang,Jiajun;Zhang,Yi;She,Zhigang;VRIJMOED,L. L. P.;E. B.; JONESGARETH;Lin,Yongcheng	Zhigang She	Chinese Journal of Chemistry	2009	27	365			1			Xylaria	sp.			1							1																				1
Two new hirsutane-type sesquiterpenoids chondrosterins N and O from the marine fungus Chondrostereum sp.	Huang, Lei;Lan, Wen-Jian;Li, Hou-Jin	Houjin Li	Natural Product Research	2018	32	1578			1			Chondrostereum	sp.					1						1										1
Polyketides and Alkaloids from the Marine-Derived Fungus Dichotomomyces cejpii F31-1 and the Antiviral Activity of Scequinadoline A against Dengue Virus	Dong-Lan Wu;Hou-Jin Li;Duncan R. Smith;Janejira Jaratsittisin;Xia-Fu-Kai-Ti Xia-Ke-Er;Wen-Zhe Ma;Yong-Wei Guo;Jun Dong;Juan Shen;De-Po Yang;Wen-Jian Lan	De-Po Yang;Wen-Jian Lan	Marine Drugs	2018	16	229			1			Dichotomomyces	cejpii					1										1					1
Exploring the Chemodiversity and Biological Activities of the Secondary Metabolites from the Marine Fungus Neosartorya pseudofischeri	Liang, Wan-Ling;Le, Xiu;Li, Hou-Jin;Yang, Xiang-Ling;Chen, Jun-Xiong;Xu, Jun;Liu, Huan-Liang;Wang, Lai-You;Wang, Kun-Teng;Hu, Kun-Chao;Yang, De-Po;Lan, Wen-Jian	Lan Wen-Jian	Marine Drugs	2014	12	5657			1			Neosartorya	pseudofischeri					1										1						1
Chondrosterins A–E, Triquinane-Type Sesquiterpenoids from Soft Coral-Associated Fungus Chondrostereum sp.	Li, Hou-Jin;Xie, Ying-Lu;Xie, Zhong-Liang;Chen, Ying;Lam, Chi-Keung;Lan, Wen-Jian	Lan Wen-Jian	Marine Drugs	2012	10	627			1			Chondrostereum	sp.					1						1										1
Alterporriol-type dimers from the mangrove endophytic fungus, Alternaria sp. (SK11), and their MptpB inhibitions.	Xia,Guoping;Li,Jia;Li,Hanxiang;Long,Yuhua;Lin, Shao'e;Lu, Yongjun;He, Lei;Lin, Yongcheng;Liu, Lan;She, Zhigang	Liu Lan	Marine Drugs	2014	12	2953			1			Alternaria	sp.			1					1																						1
Phochrodines A–D, first naturally occurring new chromenopyridines from mangrove entophytic fungus Phomopsis sp. 33#	Chen,Huiping;Huang,Meixiang;Li, Xuewen;Liu, Lan;Chen, Bin;Wang, Jun;Lin, Yongcheng	Chen Bin,Wang Jun	Fitoterapia	2018	124	103			1			Phomopsis	sp.			1											1										1	1
New lasiodiplodins from mangrove endophytic fungus Lasiodiplodia sp. 318#	Huang,Jiguo;Xu,Jiayi;Wang,Zhen;Khan, Dilfaraz;Niaz, Shah Iram;Zhu, Yonghong;Lin, Yongcheng;Li, Jing;Liu, Lan	Li Jing,Liu Lan	Natural Product Research	2017	31	326			1			Lasiodiplodia	sp.			1					1													1
Phomopsichin A–D; Four New Chromone Derivatives from Mangrove Endophytic Fungus Phomopsis sp. 33#	Huang, Meixiang;Li, Jing;Liu, Lan;Yin, Sheng;Wang, Jun;Lin, Yongcheng	Liu Lan,Wang Jun	Marine Drugs	2016	14	215			1			Phomopsis	sp.			1					1										1
Lasiodiplodins from mangrove endophytic fungus Lasiodiplodia sp. 318#	Li,Jing;Xue,Yanyu;Yuan,Jie;Lu,Yongjun;Zhu,Xun;Lin, Yongcheng;Liu, Lan	Liu Lan	Natural Product Research	2016	30	755			1			Lasiodiplodia	sp.			1					1													1
Six New Polyketide Decalin Compounds from Mangrove Endophytic Fungus Penicillium aurantiogriseum 328.	Ma, Yanhong;Li,Jing;Huang,Meixiang;Liu, Lan;Wang, Jun;Lin, Yongcheng	Liu Lan	Marine Drugs	2015	13	6306			1			Penicillium	aurantiogriseum			1					1																						1
Meroterpenes and Azaphilones from Marine Mangrove Endophytic Fungus Penicillium 303#	Li, Jing;Yang, Xin;Lin, Yingying;Yuan, Jie;Lu, Yongjun;Zhu, Xun;Li, Jun;Li, Mengfeng;Lin, Yongcheng;He, Jianguo	Liu Lan	Fitoterapia	2014	97	241			1			Penicillium	sp.			1								1										1
Three new resveratrol derivatives from the mangrove endophytic fungus Alternaria sp.	Wang,Jinhua;Cox, Daniel G.;Ding, Weijia;Huang, Guanghao;Lin, Yongcheng;Li, Chunyuan	Li Chunyuan	Marine Drugs	2014	12	2840			1			Alternaria	sp.			1					1													1				1
Asperterpenoid A, a New Sesterterpenoid as an Inhibitor of Mycobacterium tuberculosis Protein Tyrosine Phosphatase B from the Culture of Aspergillus sp. 16-5c.	Huang,Xishan;Huang,Hongbo;Li,Hanxiang;Sun,Xuefeng;Huang,Huarong;Lu,Yongjun;Lin,Yongcheng;Long,Yuhua;She,Zhigang	Long, Yuhua	Organic Letters	2013	15	721			1			Aspergillus .	sp.			1								1																			1
Anti-Mycobacterial Activity of Marine Fungus-Derived 4-Deoxybostrycin and Nigrosporin	Wang,Cong;Wang,Juan;Huang,Yuhong;Chen,Hong;Li, Yan;Zhong, Lili;Chen,Yi;Chen,Shengping;Wang, Jun;Kang, Juling	Zhigang She	Molecules	2013	18	1728			1			Nigrospora	sp.			1					1										1
Secondary Metabolites of a Mangrove Endophytic Fungus Aspergillus terreus (No. GX7-3B) from the South China Sea	Deng, Chun-Mei;Liu, Shi-Xin;Huang, Cai-Huan;Pang, Ji-Yan;Lin, Yong-Cheng	Cai-Huan Pang	Marine Drugs	2013	11	2616			1			Aspergillus	terreus			1											1							1
A new sesquiterpene from the mangrove endophytic fungus Aspergillus terreus (No. GX7-3B).	Deng, Chunmei;Huang, Caihuan;Wu, Qili;Pang, Jiyan;Lin, Yongcheng	Pang Jiyan	Natural Product Research	2013	27	1882			1			Aspergillus	terreus			1								1										1
Original Article Radical-scavenging activities of marine-derived xyloketals and related chromanes	Xu,Zhongliang;Lu,Bingtai;Xiang,Qi;Li,Yiying;Li,Shichang;Lin,Yongcheng;Pang,Jiyan	Yongcheng Lin	Acta Pharmaceutica Sinica B	2013	3	322			1			Multiple				1					1																	1
Two new dihydroisocoumarins from the endophytic fungus Aspergillus sp. collected from the south china sea.	Li,Shangde;Wei,Meiyan;Chen,Guangying;Lin,Yongcheng	Li Shangde	Chemistry of Natural Compounds	2012	48	371			1			Aspergillus .	sp.			1					1										1
Metabolites of the Mangrove Fungus Xylaria sp. BL321 from the South China Sea.	Song,Yong-Xiang;Wang,Jun;Li,Shi-Wu;Cheng,Bin;Li,Li;Chen, Bin;Liu, Lan;Lin, Yong-Cheng;Gu, Yu-Cheng	Lan liu	Planta Medica	2012	78	172			1			Xylaria	sp.			1										1								1
Four Eremophilane Sesquiterpenes from the Mangrove Endophytic Fungus Xylaria sp. BL321	Song, Yongxiang;Wang, Jiajian;Huang, Hongbo;Ma, Lin;Wang, Jun;Gu, Yucheng;Liu, Lan;Lin, Yongcheng	Lan liu	Marine Drugs	2012	10	340			1			Xylaria	sp.			1								1																	1
Leptothiazinones A and B, two new Benzothiazinones from a marine-derived fungus Leptosphaerulina chartarum 3608	Zhang,Panpan;Jia,Chunxiu;Lang,Jiajia;Shen,Hongjie;Li,Jing;Chen,Senhua;Liu,Lan	Lan liu,Senhua Chen	Phytochemistry Letters	2018	27	55			1			Leptosphaerulina	chartarum					1									1				1											1
Mono- and Dimeric Naphthalenones from the Marine-Derived Fungus Leptosphaerulina chartarum 3608	Zhang, Panpan;Jia, Chunxiu;Lang, Jiajia;Li, Jing;Luo, Guangyuan;Chen, Senhua;Yan, Sujun;Liu, Lan	Chen Senhua,Yan Sujun	Marine Drugs	2018	16	173			1			Leptosphaerulina	chartarum					1			1													1			1
Two new sesquiterpenes derivatives from marine fungus Leptosphaerulina Chartarum sp 3608	Zhang, Panpan;Li, Jing;Lang, Jiajia;Jia, Chunxiu;Niaz, Shah-Iram;Chen, Senhua;Liu, Lan	Lan liu,Senhua Chen	Natural Product Research	2018	32	2297			1			Chartarum	sp.					1						1																		1
Antiviral and anti-inflammatory meroterpenoids: stachybonoids A–F from the crinoid-derived fungus Stachybotrys chartarum 952	Zhang,Panpan;Li,Yongfang;Jia,Chunxiu;Lang, Jiajia;Niaz, SI (Niaz, Shah-Iram)1;Li, J (Li, Jing)1;Yuan, J (Yuan, Jie)4;Yu, JC (Yu, Jianchen)4;Chen, SH (Chen, Senhua)1,2;Liu, L (Liu, Lan)1,2	Lan liu,Senhua Chen	RSC Advances	2017	79	49910			1			Stachybotrys	chartarum					1						1									1									1
Helvolic Acid Derivatives with Antibacterial Activities against Streptococcus agalactiae from the Marine-Derived Fungus Aspergillus fumigatus HNMF0047.	Kong,Fan-Dong;Huang, Xiao-Long;Ma, Qing-Yun;Xie, Qing-Yi;Wang, Pei;Chen, Peng-Wei;Zhou, Li-Man;Yuan, Jing-Zhe;Dai, Hao-Fu;Luo, Du-Qiang;Zhao, You-Xing	Luo Du-Qiang,Zhao You-Xing	Journal of natural products	2018	81	1869			1			Aspergillus	fumigatus					1						1							1
A new cytochalasin derivative from the mangrove-derived endophytic fungus Xylaria sp. HNWSW-2.	Wang, Pei;Cui, Yan;Cai, Cai-Hong;Kong, Fang-Dong;Chen, Hui-Qin;Zhou, Li-Man;Song, Xin-Ming;Mei, Wen-Li;Dai, Hao-Fu	Luo Du-Qiang,Zhao You-Xing	Journal of Asian natural products research	2018	20	1002			1			Xylaria	sp.			1											1														1		1
Chemical Constituents of the Marine-Derived Fungus Aspergillus sp. SCS-KFD66	An,Chang-Liang;Kong,Fan-Dong;Ma,Qing-Yun;Xie,Qing-Yi;Yuan,Jing-Zhe;Zhou,Li-Man;Dai,Hao-Fu;Yu,Zhi-Fang;Zhao,You-Xing	Zhi-Fang Yu;You-Xing Zhao	Marine Drugs	2018	16	468			1			Aspergillus	sp.					1						1							1							1			1		1
New Eudesmane-Type Sesquiterpenoids from the Mangrove-Derived Endophytic Fungus Penicillium sp. J-54	Qiu, Liuming;Wang, Pei;Liao, Ge;Zeng, Yanbo;Cai, Caihong;Kong, Fandong;Guo, Zhikai;Proksch, Peter;Dai, Haofu;Mei, Wenli	Luo Du-Qiang,Zhao You-Xing	Marine Drugs	2018	16	108			1			Penicillium	sp.			1								1										1
Chrodrimanins K-N and Related Meroterpenoids from the Fungus Penicillium sp. SCS-KFD09 Isolated from a Marine Worm, Sipunculus nudus	Kong, Fan-Dong;Ma, Qing-Yun;Huang, Sheng-Zhuo;Wang, Pei;Wang, Jun-Feng;Zhou, Li-Man;Yuan, Jing-Zhe;Dai, Hao-Fu;Zhao, You-Xing	Luo Du-Qiang,Zhao You-Xing	Journal of Natural Products	2017	80	1039			1			Penicillium	sp.					1						1							1		1
Two new tremulane sesquiterpenes from a mangrove endophytic fungus, Coriolopsis sp J5	Chen, Liang-Liang;Kong, Fan-Dong;Wang, Pei;Yuan, Jing-Zhe;Guo, Zhi-Kai;Wang, Hao;Dai, Hao-Fu;Mei, Wen-Li	Haofu Dai	Chinese Chemical Letters	2017	28	222			1			Coriolopsis	sp.			1											1				1			1
Secondary metabolites of the lichen-associated fungus Apiospora montagnei	Wang, Hao;Umeokoli, Blessing O.;Eze, Peter;Heering, Christian;Janiak, Christoph;Mueller, Werner E. G.;Orfali, Raha S.; Hartmann, Rudolf;Dai, Haofu;Lin, Wenhan	Liu Zhen	Tetrahedron Letters	2017	58	1702			1			Apiospora	montagnei			1							1											1
Penicillars A–E from the marine animal endogenic fungus Penicillium sp. SCS-KFD08	Kong, Fan Dong;Zhou, Li Man;Ma, Qing Yun;Huang, Sheng Zhuo;Wang, Pei;Dai, Hao-Fu;Zhao, You-Xing	Zhao, You-Xing	Phytochemistry Letters	2016	17	59			1			Penicillium	sp.					1			1																						1
Phenolic bisabolanes from the sponge-derived fungus Aspergillus sp.	Liu, Shuai;Dai, Haofu;Konuklugil, Belma;OOrfali, Raha S.;Lin, Wenhan;Kalscheuer, Rainer;Liu, Zhen;Proksch, Peter	Liu Zhen	Phytochemistry Letters	2016	18	187			1			Aspergillus	sp.					1						1							1
Two new sesquiterpenoids from endophytic fungus J3 isolated from Mangrove Plant Ceriops tagal	Zeng, Yan-Bo;Gu, Hai-Gang;ZZuo, Wen-Jian;Zhang, Li-Li;Bai, Hong-Jin;Guo, Zhi-Kai;Proksch, Peter;Mei, Wen-Li;Dai, Hao-Fu	Mei Wen-Li	Archives of Pharmacal Research	2015	38	673			1			Unknown				1								1										1
A Fatty Acid Glycoside from a Marine-Derived Fungus Isolated from Mangrove Plant Scyphiphora hydrophyllacea	Zeng, Yan-Bo;Wang, Hui;Zuo, Wen-Jian;Zheng, Bo;Yang, Tao;Dai, Hao-Fu;Mei, Wen-Li	Haofu Dai	Marine Drugs	2012	10	598			1			Unknown				1											1				1
Meroterpenes from Endophytic Fungus A1 of Mangrove Plant Scyphiphora hydrophyllacea	Mei, Wen-Li;Zheng, Bo;Zhao, You-Xing;Zhong, Hui-Ming;Chen, Xun-Li Wu;Zeng, Yan-Bo;Dong, Wen-Hua;Huang, Jiu-Li;Proksch, Peter;Dai, Hao-Fu	Haofu Dai	Marine Drugs	2012	10	1993			1			Unknown				1								1							1
New Bis-Alkenoic Acid Derivatives from a Marine-Derived Fungus Fusarium solani H915	Liu,Shun-Zhi;Yan,Xia;Tang,Xi-Xiang;Lin,Jin-Guo;Qiu,Ying-Kun	Ying-Kun Qiu,Jin-Guo Lin	Marine Drugs	2018	16	483			1			Fusarium	solani			1					1											1
Open-Ring Butenolides from a Marine-Derived Anti-Neuroinflammatory Fungus Aspergillus terreus Y10	Yang,Long-He;Ou-Yang,Han;Yan,Xia;Tang,Bo-Wen;Fang,Mei-Juan;Wu,Zhen;Chen,Jing-Wei;Qiu,Ying-Kun	Ying-Kun Qiu	Marine Drugs	2018	16	428			1			Aspergillus	terreus	1															1					1								1
Macrolactins from Marine-Derived Bacillus subtilis B5 Bacteria as Inhibitors of Inducible Nitric Oxide and Cytokines Expression	Xia, yan;Zhou, yunxia;Tang, xixiang;Liu, xiuxiu;Yi, zhiwei;Fang, meijuan;Wu, zhen;Jiang,fuquan;Qiu yingkun	Ying-Kun Qiu,jiang fuquan	Marine Drugs	2016	14	195		1				Bacillus	subtilis	1							1																1					1
A new macrolactin antibiotic from deep sea-derived bacteria Bacillus subtilis B5	Li,Wei;Tang,Xi-Xiang;Yan,Xia;Wu,Zhen;Yi,Zhi-Wei;Fang,Mei-Juan;Su,Xin;Qiu,Ying-Kun	Ying-Kun Qiu,Xin Su	Natural Product Research	2016	30	2777		1				Bacillus	subtilis	1							1											1
Spirostaphylotrichin X from a Marine-Derived Fungus as an Anti-influenza Agent Targeting RNA Polymerase PB2	Wang,Jianjiao;Chen,Feimin;Liu,Yunhao;Liu,Yuxuan;Li,Kunlong;Yang,Xiliang;Liu,Shuwen;Zhou,Xuefeng;YangJie	Jie Yang,Liu Shuwen,Xuefeng Zhou	Journal of Natural Products	2018	81	2722			1			Cochliobolus	lunatus				1										1																1
Cytotoxic anthracycline and antibacterial tirandamycin analogues from a marine-derived Streptomyces sp. SCSIO 41399.	Cong, Ziwen;Huang, Xiaolong;Liu, Yunhao;Liu, Yuxuan;Wang, Pei;Liao, Shengrong;Yang, Bin;Zhou, Xuefeng;Huang, Dongyi;Wang, Junfeng	Wang Junfeng,Huang Xiaolong	The Journal of Antibiotics	2018	72	45				1		Streptomyces	sp.					1			1										1			1
Xanthones and Quinolones Derivatives Produced by the Deep-Sea-Derived Fungus Penicillium sp. SCSIO Ind16F01	Liu, Feng-an;Lin, Xiuping;Zhou, Xuefeng;Chen, Minghao;Huang, Xiuling;Yang, Bin;Tao, Huaming	Huaming Tao,Yang Bin	Molecules	2017	22	1999			1			Penicillium	sp.	1							1												1	1
Penixanthones A and B, two new xanthone derivatives from fungus Penicillium sp. SYFz-1 derived of mangrove soil sample	Tao, Huaming;Wei, Xiaoyi;Lin, Xiuping;Zhou, Xuefeng;Dong, Junde;Yang, Bin	Yang, Bin	Natural Product Research	2017	31	2218			1			Penicillium	sp.			1					1													1
Tetramic acid derivatives and polyphenols from sponge-derived fungus and their biological evaluation	Wang, Jun-Feng;Qin, Xiaochu;Xu, Fu-Quan;ZZhang, Tianyu;Liao, Shengrong;Lin, Xiuping;Yang, Bin;Liu, Juan;Wang, Lishu;Tu, Zhengchao	Tu Zhengchao	Natural Product Research	2015	29	1761			1			Unidentified						1			1										1												1
Cytotoxic Cytochalasins from Marine-Derived Fungus Arthrinium arundinis	Wang, Junfeng;Wang, Zhen;Ju, Zhiran;Wan, Junting;Liao, Shengrong;Lin, Xiuping;Zhang, Tianyu;Zhou, Xuefeng;Chen, Hao;Tu, Zhengchao	Tu Zhengchao	Planta Medica	2015	81	160			1			Arthrinium	arundinis					1									1							1
Antimicrobial and antiviral sesquiterpenoids from sponge-associated fungus, Aspergillus sydowii ZSDS1-F6	Wang, Jun-Feng; Lin, Xiu-Ping; Qin, Chun; Liao, Sheng-Rong; Wan, Jun-Ting; Zhang, Tian-Yu; Liu, Juan; Fredimoses, Mangaladoss; Chen, Hao; Yang, Bin; Zhou, Xue-Feng; Yang, Xian-Wen; Tu, Zheng-Chao; Liu, Yong-Hong	Tu Zhengchao	The Journal of Antibiotics	2014	67	581			1			Aspergillus	sydowii					1						1							1		1
Three new asperentin derivatives from the algicolous fungus Aspergillus sp. F00785.	Tang, Qian;Guo,Kai;Li, Xiao-Yang;Zheng, Xiu-Ying;Kong, Xiang-Jian;Zheng, Zhong-Hui;Xu, Qing-Yan;Deng, Xianming	Xu Qing-Yan	Marine Drugs	2014	12	5993			1			Aspergillus	sp.				1				1										1
A novel cyclic dipeptide from deep marine-derived fungus Aspergillus sp. SCSIOW2	Zhou, Xiang; Fang, Pingyan; Tang, Jianqiang; Wu, Zhiqin; Li, Xiaofan; Li, Shuiming; Wang, Yong; Liu, Gang; He, Zhendan; Gou, Deming; Yao, Xinsheng; Wang, Liyan	Li Xiaofan	Natural Product Research	2016	30	52			1			Aspergillus	sp.	1								1															1
Eremophilane Sesquiterpenes from a Deep Marine-Derived Fungus, Aspergillus sp. SCSIOW2, Cultivated in the Presence of Epigenetic Modifying Agents	Wang, Liyan; Li, Mengjie; Tang, Jianqiang; Li, Xiaofan	Xiaofan Li,Wang Liyan	Molecules	2016	21	473			1			Aspergillus	sp.	1										1													1
A New L-alanine Derivative from the Mangrove Fungus Penicillium chrysogenum V11	Zhu, Xinwei;Wu, Zhihui;Liang, Fengyan;Gan, Shixia;Huang, Qi;Ding, Weijia;Li, Chunyuan	Ding Weijia,Li Chunyuan	Chemistry of Natural Compounds	2018	54	520			1			Penicillium	chrysogenum			1						1										1
Fusarihexins A and B: Novel Cyclic Hexadepsipeptides from the Mangrove Endophytic Fungus Fusarium sp. R5 with Antifungal Activities	Zhu, Xinwei;Zhong, Yu;Xie, Zihui;Wu, Manlin;Hu, Zhibo;Ding, Weijia;Li, Chunyuan	Li Chunyuan	Planta Medica	2018	84	1355			1			Fusarium	sp.			1						1										1
Identification and Antifungal Activity of Metabolites from the Mangrove Fungus Phoma sp. L28	Huang, Song;Xu, Jiaxin;Li, Fenqi;Zhou, Danli;Xu, Li;Li, Chunyuan	Li Chunyuan	Chemistry of Natural Compounds	2017	15	259			1			Aspergillus	clavatus			1					1											1
Bioactive Chaetoglobosins from the Mangrove Endophytic Fungus Penicillium chrysogenum	Huang, Song; Chen, Haiyan; Li, Wensheng; Zhu, Xinwei; Ding, Weijia; Li, Chunyuan	Li Chunyuan,Ding Weijia	Marine Drugs	2016	14	172			1			Penicillium	chrysogenum			1											1		PKS-ALK			1		1
Identification and Bioactivity of Compounds from the Mangrove Endophytic Fungus Alternaria sp.	Wang,Jinhua;Ding,Weijia;Wang,Ruimin;Du,Yipeng;Liu,Huanliang;Kong,Xuehua;Li,Chunyuan	Li Chunyuan	Marine Drugs	2015	13	4492			1			Alternaria				1													1			1						1
Two New Polyketides from Mangrove Endophytic Fungus Dothiorella sp.	Du, Xi-Ping;Su, Wen-Jin	Du, Xi-Ping	Chemistry of Natural Compounds	2014	50	214			1			Dothiorella	sp.			1					1													1
Penicilindoles A–C, Cytotoxic Indole Diterpenes from the Mangrove-Derived Fungus Eupenicillium sp. HJ002	Zheng,Cai-Juan;Bai,Meng;Zhou,Xue-Ming;Huang,Guo-Lei;Shao,Tai-Ming;Luo,You-Ping;Niu,Zhi-Gang; Niu,Yan-Yan;Chen,Guang-Ying;Han,Chang-Ri	Guang-Ying Chen;Chang-Ri Han	Journal of Natural Products	2018	81	1045			1			Eupenicillium	sp.			1								1							1			1
New Chromones from a Marine-Derived Fungus, Arthrinium sp., and Their Biological Activity.	Ilias, Muhammad;Cantrell, Charles L.;He, Fei;Yu, Jin-Hai;Zhai, Huijuan;Cheng, Zhi-Qiang;Jiang, Cheng-Shi;Zhang, Yuying;Zhang, Hua;Bao, Jie;Chen, Guangying;Zhang, Yun;Zhang, Xiaoyong	Chen Guangying,Zhang Hua	Molecules	2018	23	1982			1			Arthrinium	sp.	1							1											1					1
A new biphenyl derivative from the mangrove endophytic fungus Phomopsis longicolla HL-2232	Li, Xiao-Bao;Chen, Guang-Ying;Liu, Rui-Jie;Zheng, Cai-Juan;Song, Xin-Ming;Han, Chang-Ri	Song, Xin-Ming	Natural Product Research	2017	31	2264			1			Phomopsis	longicolla			1					1										1
Dihydroisocoumarins from the Mangrove-Derived Fungus Penicillium citrinum	Huang, Guo-Lei;Zhou, Xue-Ming;Bai, Meng;Liu, Yu-Xin;Zhao, Yan-Lei;Luo, You-Ping;Niu, Yan-Yan;Zheng, Cai-Juan;Chen, Guang-Ying	Zheng Cai-Juan,Chen Guang-Ying	Marine Drugs	2016	14	177			1			Penicillium	citrinum			1					1										1			1
Two new stemphol sulfates from the mangrove endophytic fungus Stemphylium sp. 33231.	Zhou, Xue-Ming;Zheng, Cai-Juan; Chen,Guang-Ying; Song, Xiao-Ping; Han, Chang-Ri; Tang, Xiong-Zhao; Liu, Rui-Jie; Ren, Li-Lian	Chen Guang-Ying	The Journal of Antibiotics	2015	68	501			1			Stemphylium	sp.			1									1						1			1
Polyketides from the Deep-Sea-Derived Fungus Graphostroma sp. MCCC 3A00421 Showed Potent Antifood Allergic Activities	Niu, Siwen;Liu, Qingmei;Xia, Jin-Mei;Xie, Chun-Lan;Luo, Zhu-Hua;Shao, Zongze;Liu, Guangming;Yang, Xian-Wen	Xianwen Yang	Journal of Agricultural and Food Chemistry	2018	66	1369			1			Graphostroma	sp.						1		1																						1
Saccharopolytide A, a new cyclic tetrapeptide with rare 4-hydroxy-proline moieties from the deep-sea derived actinomycete Saccharopolyspora cebuensis MCCC 1A09850	Xie, Chun-Lan;Niu, Siwen;Xia, Jin-Mei;Peng, Kun;Zhang, Gai-Yun;Yang, Xian-Wen	Xianwen Yang	Natural Product Research	2018	32	1627				1		Saccharopolyspora cebuensis	cebuensis	1								1												1									1
Chemical constituents from the deep sea-derived Streptomyces xiamenensis MCCC 1A01570 and their effects on RXRα transcriptional regulation.	Lin, Wei-Xiang;Xie, Chun-Lan;Zhou, Mi;Xia, Man-Li;Zhou, Ting-Ting;Chen, Hai-Feng;Yang, Xian-Wen;Yang, Quan	Xianwen Yang	Natural Product Research	2018		10.1080/14786419.2018.1508148				1		Streptomyces	xiamenensis	1								1												1									1
Anti-Allergic Compounds from the Deep-Sea-Derived Actinomycete Nesterenkonia flava MCCC 1K00610	Xie, Chun-Lan;Liu, Qingmei;Xia, Jin-Mei;Gao, Yuanyuan;Yang, Quan;Shao, Zong-Ze;Liu, Guangming;Yang, Xian-Wen	Xianwen Yang	Marine Drugs	2017	15	71				1		Nesterenkonia	flava		1														1														1
Inhibitory Activities of Compounds from the Marine Actinomycete Williamsia sp MCCC 1A11233 Variant on IgE-Mediated Mast Cells and Passive Cutaneous Anaphylaxis	Gao, Yuan-yuan;Liu, Qing-mei;Liu, Bo;Xie, Chun-lan;Cao, Min-jie;Yang, Xian-wen;Liu, Guang-ming	Guangming Liu	Journal of Agricultural and Food Chemistry	2017	65	10749				1		Williamsia	sp.	1								1																					1
Sesquiterpenes from a deep-sea-derived fungus Graphostroma sp MCCC 3A00421	Niu, Siwen;Xie, Chun-Lan;Zhong, Tianhua;Xu, Wei;Luo, Zhu-Hua;Shao, Zongze;Yang, Xian-Wen	Xianwen Yang	Tetrahedron	2017	73	7267			1			Graphostroma	sp.						1					1																			1
Cladosporone A, a new dimeric tetralone from fungus Cladosporium sp. KcFL6’ derived of mangrove plant Kandelia candel	Ai,Wen;Lin,Xiuping;Wang, Zhen;Lu, Xin;Mangaladoss, Fredimoses;Yang, Xianwen;Zhou, Xuefeng;Tu, Zhengchao;Liu, Yonghong	Zhengchao Tu	The Journal of Antibiotics	2015	68	213			1			Cladosporium	sp.			1					1										1	1		1
Marine Drugs, Vol. 12, Pages 3190-3202: New Prenylxanthones from the Deep-Sea Derived Fungus Emericella sp. SCSIO 05240	Fredimoses, Mangaladoss;Zhou, Xuefeng;Lin, Xiuping;Tian, Xinpeng;Ai, Wen;Wang, Junfeng;Liao, Shengrong;Liu, Juan;Yang, Bin;Yang, Xianwen;Liu, Yonghong	Liu Yonghong	Marine Drugs	2014	12	3190			1			Emericella	sp.	1													1				1	1
A New Cytotoxic Sesquiterpene Quinone Produced by Penicillium sp. F00120 Isolated from a Deep Sea Sediment Sample	Lin, Xiuping;Zhou, Xuefeng;Wang, Fazuo;Liu, Kaisheng;Yang, Bin;Yang, Xianwen;Peng, Yan;Liu, Juan;Ren, Zhe;Liu, Yonghong	Liu Yonghong	Marine Drugs	2012	10	106			1			Penicillium	sp.	1													1												1
Lithocarpinols A and B, a pair of diastereomeric antineoplastic tenellone derivatives from the deep-sea derived fungus Phomopsis lithocarpus FS508	Xu,Jianlin;Tan,Haibo;Chen,Yuchan;Li,Saini;Guo,Heng;Huang,Zilei;Li,Haohua;Gao,Xiaoxia;Liu,Hongxin;Zhang,Weimin	Weimin Zhang,Hongxin Liu	Chinese Chemical Letters	2018	30	439			1			Phomopsis	lithocarpus	1													1							1
Variecolortins A-C, Three Pairs of Spirocyclic Diketopiperazine Enantiomers from the Marine-Derived Fungus Eurotium sp. SCSIO F452.	Zhong, Weimao;Wang, Junfeng;Wei, Xiaoyi;Chen, Yuchan;Fu, Tingdan;Xiang, Yao;Huang, Xinan;Tian, Xinpeng;Xiao, Zhihui;Zhang, Weimin;Zhang, Si;Long, Lijuan;Wang, Fazuo	Wang Fazuo,Long Lijuan	Organic Letters	2018	20	4593			1			Eurotium	sp.	1								1												1				1
Lithocarpins A–D: four tenellone-macrolide conjugated [4 + 2] hetero-adducts from the deep-sea derived fungus Phomopsis lithocarpus FS508	Xu,Jianlin;Tan,Haibo;Chen,Yuchan;Li,Saini;Huang,Zilei;Guo,Heng;Li,Haohua;Gao,Xiaoxia;Liu,Hongxin;Zhang,Weimin	Weimin Zhang, Hongxin Liu	Organic Chemistry Frontiers	2018	5	1792			1			Phomopsis	lithocarpus	1													1							1
Geospallins A–C: New Thiodiketopiperazines with Inhibitory Activity against Angiotensin-Converting Enzyme from a Deep-Sea-Derived Fungus Geosmithia pallida FS140	Sun,Zhang-Hua;Gu,Jiangyong;Ye,Wei;Wen,Liang-Xi;Lin,Qi-Bin;LiSai-Ni;Chen,Yu-Chan;Li,Hao-Hua;Zhang,Wei-Min	Weimin Zhang	Marine Drugs	2018	16	464			1			Geosmithia	pallida	1								1																					1
Monoterpenes and sesquiterpenes from the marine sediment-derived fungus Eutypella scoparia FS46	Liu, Hong-Xin;Zhang, Ling;Chen, Yu-Chan;Sun, Zhang-Hua;Pan, Qing-Ling;Li, Hao-Hua;Zhang, Wei-Min	Weimin Zhang,Hao-Hua Li	Journal of Asian Natural Products Research	2017	19	145			1			Eutypella	scoparia	1										1							1			1
Cytotoxic pimarane-type diterpenes from the marine sediment-derived fungus Eutypella sp. FS46	Liu, Hongxin;Zhang, Lin;Chen, Yuchan;Li, Saini;Tan, Guohui;Sun, Zhanghua;Pan, Qingling;Ye, Wei;Li, Haohua;Zhang, Weimin	Weimin Zhang,Hao-Hua Li	Natural Product Research	2017	31	404			1			Eutypella	sp.	1										1										1
Perangustols A and B, a pair of new azaphilone epimers from a marine sediment-derived fungus Cladosporium perangustm FS62	Fan, Zhen;Sun, Zhang-Hua;Liu, Hong-Xin;Chen, Yu-Chan;Li, Hao-Hua;Zhang, Wei-Min	Weimin Zhang	Journal of Asian Natural Products Research	2016	18	1024			1			Cladosporium	perangustm	1							1													1
Secondary Metabolites from the Deep-Sea Derived Fungus Acaromyces ingoldii FS121.	Gao, Xiao-Wei;Liu, Hong-Xin;Sun, Zhang-Hua;Chen, Yu-Chan;Tan, Yu-Zhi;Zhang, Wei-Min	Weimin Zhang	Molecules	2016	21	371			1			Acaromyces	ingoldii	1							1													1
Dichotocejpins A–C: New Diketopiperazines from a Deep-Sea-Derived Fungus Dichotomomyces cejpii FS110	Fan, Zhen;Sun, Zhang-Hua;Liu, Zhong;Chen, Yu-Chan;Liu, Hong-Xin;Li, Hao-Hua;Zhang, Wei-Min	Weimin Zhang	Marine Drugs	2016	14	164			1			Dichotomomyces	cejpii	1								1												1							1
Scopararanes C–G: New Oxygenated Pimarane Diterpenes from the Marine Sediment-Derived Fungus Eutypella scoparia FS26	Sun, Li;Li, Dongli;Tao, Meihua;Chen, Yuchan;Dan, Feijun;Zhang, Weimin	Weimin Zhang	Marine Drugs	2012	10	539			1			Eutypella	scoparia	1										1										1
Sumalactones A–D, four new curvularin-type macrolides from a marine deep sea fungus Penicillium Sumatrense	Wu, Yue-Hua;Zhang, Zhi-Han;Zhong, Yue;Huang, Jun-Jun;Li, Xiao-Xi;Jiang, Jin-Yan;Deng, Yin-Yue;Zhang, Lian-Hu;He, Fei	Fei He	RSC Advances	2017	7	40015			1			Penicillium	Sumatrense	1							1																1
Cytoglobosins H and I, New Antiproliferative Cytochalasans from Deep-Sea-Derived Fungus Chaetomium globosum	Zhang, Zhihan;Min, Xitian;Huang, Junjun;Zhong, Yue;Wu, Yuehua;Li, Xiaoxia;Deng, Yinyue;Jiang, Zide;Shao, Zongze;Zhang, Lianhui;He, Fei	Fei He	Marine Drugs	2016	14	233			1			Chaetomium	globosum	1									1											1
Isoechinulin-Type Alkaloids from a Soft Coral-Derived Fungus Nigrospora oryzae	Sun, Xue-Ping;Xu, Yan;Cao, Fei;Xu, Ru-Fang;Zhang, Xiu-Li;Wang, Chang-Yun	Xueping SUN	Chemistry of Natural Compounds	2014	50	1153			1			Nigrospora	oryzae					1					1																	1
A new benzopyrans derivatives from a mangrove-derived fungus Penicillium citrinum from the South China Sea.	Zheng,Cai-Juan;Huang,Guo-Lei;Xu,Yan;Song,Xin-Ming;Yao,Jun; Liu,Hui;Wang,Ruo-Ping;Sun,Xue-Ping	Xueping SUN	Natural Product Research	2016	30	821			1			Penicillium	citrinum			1					1										1
Penicilazaphilone C, a new antineoplastic and antibacterial azaphilone from the Marine Fungus Penicillium sclerotiorum	Zhou, Song-lin;Wang, Min;Zhao, Huan-ge;Huang, Yong-hao;Lin, Ying-ying;Tan, Guang-hong;Chen, Shung-lin	Guanghong Tan,Shung-lin Chen	Archives of Pharmacal Research	2016	39	1621			1			Penicillium	sclerotiorum			1					1										1
Thielavins W-Z7, new antifouling thielavins from the marine-derived fungus thielavia sp. UST030930-004(Article)	Zhuang, Han;Li,Yongxin;Liu,Lingli;Lu,Liang;Guo,Xianrong;Zhang, Xixiang;Zhang,Xiaoyong;Qi,Shuhua;Xu,Ying;Qian, Peiyuan	Peiyuan Qian,Ying Xu	Marine Drugs	2017	15	128			1			Thielaviasp.	UST030930-004						1		1																			1
Four New Antibacterial Xanthones from the Marine-Derived Actinomycetes Streptomycescaelestis	Liu, Ling-Li;Xu, Ying;Han, Zhuang;Li, Yong-Xin;Lu, Liang;Lai, Pok-Yui;Zhong, Jia-Liang;Guo, Xian-Rong;Zhang, Xi-Xiang;Qian, Pei-Yuan	Peiyuan Qian	Marine Drugs	2012	10	2571				1		Streptomycescaelestis		1							1										1
Two Antimycin A Analogues from Marine-Derived Actinomycete Streptomyces lusitanus	Han, Zhuang;Xu, Ying;McConnell, Oliver;Liu, Lingli;Li, Yongxin;Qi, Shuhua;Huang, Xiangzhong;Qian, Peiyuan	Peiyuan Qian	Marine Drugs	2012	10	668				1		Streptomyces	lusitanus			1											1				1
Five New Amicoumacins Isolated from a Marine-Derived Bacterium Bacillus subtilis	Li, Yongxin;Xu, Ying;Liu, Lingli;Han, Zhuang;Lai, Pok Yui;Guo, Xiangrong;Zhang, Xixiang;Lin, Wenhan;Qian, Pei-Yuan	Peiyuan Qian	Marine Drugs	2012	10	319		1				Bacillus	subtilis	1								1									1			1
Cyanogramide with a New Spiro[indolinone-pyrroloimidazole] Skeleton from Actinoalloteichus cyanogriseus WH1-2216-6	Peng Fu, Fandong Kong, Xia Li, Yi Wang, and Weiming Zhu	Weiming Zhu	Organic Letters	2014	16	3708				1		Actinoalloteichus	cyanogriseus WH1-2216-6	1									1											1
Indimicins A–E, Bisindole Alkaloids from the Deep-Sea-Derived Streptomyces sp. SCSIO 03032	Zhang,Wenjun;Ma,Liang; Li,Sumei;Liu,Zhong; Chen,Yuchan;Zhang,Haibo;Zhang,Guangtao;Zhang,Qingbo;Tian,Xinpeng;Yuan,Chengshan;Zhang,Si ; Zhang,Weimin;Zhang,Changsheng ;	Changsheng Zhang	Journal of Natural Products	2014	77	1887				1		Streptomyces	sp. SCSIO 03032	1									1											1
Two new cyclic tetrapeptides from deep-sea bacterium Bacillus amyloliquefaciens GAS 00152	Gao,Cheng-Hai;Chen Yin-Ning;Pan Li-Xia;Lei,Fu;Long,Bin;Hu,Li-Qin;Zhang,Rong-Can;Ke Ke and Huang,Riming	Riming Huang	The Journal of Antibiotics	2014	67	531		1				Bacillus	amyloliquefaciens GAS 00152	1								1												1
Axinelline A, a new COX-2 inhibitor from Streptomyces axinellae SCSIO02208.	Ai,Wen;Lin, Xiu-Ping;Tu, Zhengchao;Tian,Xin-Peng;Lu,Xin; Mangaladoss,Fredimoses;Zhong,Zhi-Long;Liu,Yonghong	Yonghong Liu	Natural Product Research	2014	28	1219				1		Streptomyces	axinellae SCSIO02208					1			1																						1
Cyclic Hexapeptides from the Deep South China Sea-Derived Streptomyces scopuliridis SCSIO ZJ46 Active Against Pathogenic Gram-Positive Bacteria	Song,Yongxiang;Li,Qinglian;Liu,Xue;Chen,Yuchan;Zhang,Yun;Sun,Aijun;Zhang,Weimin;Zhang,Jingren;and Ju,Jianhua	Jianhua Ju	Journal of Natural Products	2014	77	1937				1		Streptomyces	scopuliridis SCSIO ZJ46	1								1									1
A New Polyunsaturated Acid from the Marine-Derived Streptomyces violans (No. HTTA-F04129)	H. Huang, Y. Cao, L. Tian, W. Lin and K. Zhang	H. Huang	Chemistry of Natural Compounds	2014	50	402				1		Streptomyces griseus	griseus			1									1									1
Compounds from marine-derived Verrucosispora sp FIM06054 and their potential antitumour activities	Nie, Yi-Lei; Wu, Yun-Dan ; Wang, Chuan-Xi; Lin, Ru; Xie, Yang;Fang, Dong-Sheng;Jiang, Hong;Lian, Yun-Yang	Jiang Hong	Natural Product Research	2014	28	2134				1		Verrucosispora	sp FIM06054					1									1							1
Activation of Dormant Secondary Metabolite Production by Introducing Neomycin Resistance into the Deep-Sea Fungus, Aspergillus versicolor ZBY-3	Dong,Yuan; Cui,Cheng-Bin; Li,Chang-Wei; Hua,Wei; Wu,Chang-Jing;Zhu,Tian-Jiao;Gu, Qianqun	Chengbin Cui	Marine Drugs	2014	12	4326			1			Aspergillus	versicolor ZBY-3		1														1					1
Anti-Respiratory Syncytial Virus Prenylated Dihydroquinolone Derivatives from the Gorgonian-Derived Fungus Aspergillus sp. XS-20090B15	Chen,Min ;Shao,Chang-Lun;Meng,Hong;She,Zhi-Gang ; Wang,Chang-Yun ;	Changyun Wang	Journal of Natural Products	2014	77	2720			1			Aspergillus	sp. XS-20090B15				1										1						1
Induced Marine Fungus Chondrostereum sp as a Means of Producing New Sesquiterpenoids Chondrosterins I and J by Using Glycerol as the Carbon Source	Li ,Hou-Jin ; Jiang,Wen-Han; Liang,Wan-Ling ;Huang, Jia-Xin ;Mo,Yu-Fei ;Ding, Yan-Qing ;Lam, Chi-Keung ;Qian,Xiao-Jun ; Zhu ,Xiao-Feng ; Lan,Wen-Jian	Wenjian Lan	Marine Drugs	2014	12	167			1			Chondrostereum	sp.					1						1										1
A new naphthalene glycoside from the sponge-derived fungus Arthrinium sp ZSDS1-F3	Wang,Jun-Feng;Xu,Fu-Quan;Wang,Zhen;Lu,Xin;Wan,Jun-Ting;Yang, Bin;Zhou,Xue-Feng;Zhang,Tian-Yu;Tu,Zheng-Chao;Liu,Yonghong	Yonghong Liu	Natural Product Research	2014	28	1070			1			Arthrinium	ZSDS1-F3					1			1																						1
Caryophyllene Sesquiterpenes from the Marine-Derived Fungus Ascotricha sp. ZJ-M-5 by the One Strain–Many Compounds Strategy	Wang,Wen-Jing ;Li,Dan-Yi;Li,Yan-Chun;Hua,Hui-Ming;Ma,En-Long; Li,Zhan-Lin;	Zhanlin Li	Journal of Natural Products	2014	77	1367			1			Ascotricha	sp. ZJ-M-5	1										1										1
Indole Diterpenoids and Isocoumarin from the Fungus, Aspergillus flavus, Isolated from the Prawn, Penaeus vannamei	Sun,Kunlai;Li,Ye;Guo,Lei;Wang,Yi;Liu,Peipei;Zhu , Weiming	Weiming Zhu	Marine Drugs	2014	12	3970			1			Aspergillus	flavus					1									1							1
Methylthio-Aspochalasins from a Marine-Derived Fungus Aspergillus sp.	Liu,Ying; Zhao,Shizhe;Ding,Wanjing;Wang,Pinmei; Yang,Xianwen;and Xu,Jinzhong ;	Jinzhong Xu	Marine Drugs	2014	12	5124			1			Aspergillus	sp.					1									1							1
Cyclohexadepsipeptides of the Isaridin Class from the Marine-Derived Fungus Beauveria felina EN-135	Du,Feng-Yu;Zhang,Peng;Li,Xiao-Ming;Li,Chun-Shun;Cui,Chuan-Ming; Bin-Gui Wang	Bingui Wang,Xiao-Ming Li	Journal of Natural Products	2014	77	1164			1			Beauveria	felina EN-135					1				1									1
Curvulamine, a New Antibacterial Alkaloid Incorporating Two Undescribed Units from a Curvularia Species	Han,Wen Bo;Lu,YanHua;Zhang,AiHua;Zhang,Gao Fei;Mei,Ya Ning;Jiang,Nan;Lei,Xinxiang;Song,YongChun; Weng, Seik ;Tan , Ren Xiang	Renxiang Tan	Organic Letters	2014	16	5366			1			Curvularia	sp. IFB-Z10					1					1								1
Polyhydroxy Cyclohexanols from a Dendrodochium sp Fungus Associated with the Sea Cucumber Holothuria nobilis Selenka	Xu,Dong-Xiao;Sun,Peng ;Kurtán,Tibor;Mándi,Attila;Tang,Hua;Liu,Baoshu;Gerwick,William H.;Wang,Zhi-Wei;Zhang,Wen ;	Wen zhang, Zhi-Wei Wang	Journal of Natural Products	2014	77	1179			1			Dendrodochium	sp			1					1											1
A PKS I gene-based screening approach for the discovery of a new polyketide from Penicillium citrinumSalicorn 46	Wang,Xiaomin;Wang, Hui;Liu, Tianxing;Xin,Zhihong	Zhihong Xin	Applied Microbiology and Biotechnology	2014	98	4875			1			Penicillium	citrinum			1					1																	1
Pseudaboydins A and B: Novel Isobenzofuranone Derivatives from Marine Fungus Pseudallescheria boydii Associated with Starfish Acanthaster planci	Lan,Wen-Jian; Liu,Wei; Liang,Wan-Ling;Xu, Zeng ; Le,Xiu ;Xu,Jun ;Lam, Chi-Keung;Yang,De-Po;Li, Hou-Jin ; Wang,Lai-You ;	Laiyou Wang,HouJin Li	Marine Drugs	2014	12	4188			1			Pseudallescheria	boydii					1									1							1
Eleganketal A, a Highly Oxygenated Dibenzospiroketal from the Marine-Derived Fungus Spicaria elegans KLA03	Luan,Yepeng;Wei,Hongjuan;Zhan,Zhenpei;Che,Qian;Liu,Yankai;Zhu,Tianjiao ; Mandi,Attila ;Kurtan,Tibor ; Gu,Qianqun; and Li, Dehai ;	Dehai Li	Journal of Natural Products	2014	77	1718			1			Spicaria	elegans KLA03	1							1												1
Cytotoxic Dihydrothiophene-Condensed Chromones from the Marine-Derived Fungus Penicillium oxalicum	Sun,Yu-Lin; Bao,Jie;Liu,Kai-Sheng;Zhang,Xiao-Yong;He,Fei;Wang,Yifei;Nong, Xuhua;Qi,Shu-Hua	Shuahua Qi	Planta Medica	2013	79	1474			1			Penicillium	oxalicum					1			1													1
Zn-Driven Discovery of a Hydrothermal Vent Fungal Metabolite Clavatustide C, and an Experimental Study of the Anti-Cancer Mechanism of Clavatustide B	Ye,Panpan; Shen,Ling;Jiang, Wei;Ye,Ying ;Arthur Chen Chen-Tung ; Wu, Xiaodan ;Wang, Kuiwu;Wu,Bin	Bin Wu	Marine Drugs	2014	12	3203			1			Aspergillus	clavatus C2WU						1			1												1
A new cyclopeptide with antifungal activity from the co-culture broth of two marine mangrove fungi	Li Chunyuan;Wang Jinhua;Luo Cuiping;Ding Weijia;Cox,DanielG.	Chunyuan Li	Natural Product Research	2014	28	616			1			Phomopsis sp. K38 and Alternaria sp. E33				1						1										1
Two new cyclopeptides from the co-culture broth of two marine mangrove fungi and their antifungal activity	Huang,Song;Ding,Weijia;Li,Chunyuan;Cox,Daniel G.	Chunyuan Li	Pharmacognosy Magazine	2014	10	410			1			Phomopsis sp. K38 and Alternaria sp. E33				1						1										1
New phenyl derivatives from endophytic fungus Aspergillus flavipes AIL8 derived of mangrove plant Acanthus ilicifolius	Bai, Zhi-Qiang;Lin, Xiuping; Wang, Yizhu; Wang, Junfeng; Zhou, Xuefeng; Yang, Bin; Liu, Juan; Yang, Xianwen; Wang, Yi; Liu, Yonghong	Yi Wang	Fitoterapia	2014	95	194			1			Aspergillus	AIL8			1													1		1
Antiproliferative metabolites from the endophytic fungus Penicillium sp FJ-1 isolated from a mangrove Avicennia marina	Zheng, Chao;Chen, Yang;Jiang,Lili;Shi,Xiaoming	Xiaoming Shi	Phytochemistry Letters	2014	10	272			1			Penicillium	sp FJ-1			1												1						1
Eight new polyketide metabolites from the fungus Pestalotiopsis vaccinii endogenous with the mangrove plant Kandelia candel (L.) Druce	Wang, Junfeng;Wei,Xiaoyi;Lu, Xin;Xu, Fuquan;Wan,Junting;Lin, Xiuping;Zhou, Xuefeng;Liao, Shengrong;Yang, Bin;Tu, Zhengchao;Liu,Yonghong	Yonghong Liu	Tetrahedron	2014	70	9695			1			Pestalotiopsis	vaccinii			1					1												1										1
Guignardins A-F, spirodioxynaphthalenes from the endophytic fungus Guignardia sp KcF8 as a new class of PTP1B and SIRT1 inhibitors	Ai, Wen;Wei,Xiaoyi;Lin,Xiuping;Sheng,Li;Wang,Zhen;Tu,Zhengchao;Yang,Xianwen;Zhou,Xuefeng;Li,Jia;Liu,Yonghong	Jia Li	Tetrahedron	2014	70	5806			1			Guignardia	sp. KcF8			1					1										1	1		1
Brocazines A-F, Cytotoxic Bisthiodiketopiperazine Derivatives from Penicillium brocae MA-231, an Endophytic Fungus Derived from the Marine Mangrove Plant Avicennia marina	Meng,Ling-Hong ; Li, Xiao-Ming;Lv, Cui-Ting;Huang,Cai-Guo;and Wang, Bin-Gui ;	Cai-Guo Huang	Journal of Natural Products	2014	77	1921			1			Penicillium	brocae MA-231			1						1												1
Penibruguieramine A, a Novel Pyrrolizidine Alkaloid from the Endophytic Fungus Penicillium sp GD6 Associated with Chinese Mangrove Bruguiera gymnorrhiza	Zhou,Zhen-Fang ; Kurt,Tibor ; Yang,Xiao-Hong ;Mándi, Attila ;Geng,Mei-Yu ; Ye,Bo-Ping ;Taglialatela-Scafati, Orazio ; and Guo, Yue-Wei ;	Yue-Wei Guo,Bo-Ping Ye	Organic Letters	2014	16	1390			1			Penicillium	sp GD6			1							1								1			1
New prenylated indole alkaloids from fungus Penicillium sp derived of mangrove soil sample	Yang,Bin;Dong,Junde;Lin,Xiuping;Zhou,Xuefeng;Zhang,Yanying;Liu,Yonghong	Yonghong Liu	Tetrahedron	2014	70	3859			1			Penicillium	sp.			1							1													1
A New Cyclic Peptide and a New Steroid from the Fungus Penicillium sp GD6 Isolated from the Mangrove Bruguiera gymnorrhiza	Zhou, Zhenfang;Yang,Xiaohong;Liu,Haili;Gu,Yucheng;Ye,Boping;Guo,yuewei	Yuewei Guo,Boping Ye	Helvetica Chimica Acta	2014	97	1564			1			Penicillium	sp GD6			1						1			1						1
Secondary Metabolites and Antibacterial Activities of a Bruguiera sexangula var. Rhynchopetala-Derived Fungus Penicillium sp (J41221)	Zheng, Caijuan,Huang, Guolei,Tang, Xiongzhao,Wang, Deneng,Song, Xiaoping* Chen, Guangying*	Guangying Chen	Chinese Journal of Organic Chemistry	2014	34	1172			1			Penicillium sp (J41221)				1									1						1
Pestalols A-E, new alkenyl phenol and benzaldehyde derivatives from endophytic fungus Pestalotiopsis sp AcBC2 isolated from the Chinese mangrove plant Aegiceras corniculatum	Sun Jian-Fan;Lin Xiuping;Zhou Xue-Feng;Wan,Junting;Zhang,Tianyu;Yang,Bin;Yang,Xianwen;Tu,Zhengchao;Liu,Yonghong	Yonghong Liu,Tu Zhengchao	The Journal of Antibiotics	2014	67	451			1			Pestalotiopsis	sp AcBC2			1												1					1	1
Thiodiketopiperazines from the Marine-Derived Fungus Phoma sp OUCMDZ-1847	Kong,Fandong;Wang,Yi;Liu,Peipei;Dong,Tianhan;Zhu,Weiming	Weiming Zhu	Journal of Natural Products	2014	77	132			1			Phoma	sp OUCMDZ-1847			1						1												1
Three new 2,5-diketopiperazines from the fish intestinal Streptomyces sp MNU FJ-36	Ou,Yixin;Huang,Jiafu;Li,Xiumin;Kang,Qianjin;Pan,Yutian	Yu-tian Pana,Q.-j. Kang	Natural Product Research	2015	30	1478		1				Streptomyces	sp. MNU FJ-36						1			1												1
Bafilomycin M, a new cytotoxic bafilomycin produced by a Streptomyces sp. isolated from a marine sponge Theonella sp.	Yu-Hsin Chen a,b , Mei-Chin Lu b,c , Hsu-Ming Chung d , Ching-Feng Weng a , Jui-Hsin Su b,c , Yu-Tang Yang b,c , Yin-Di Su b , Yu-Chia Chang b,e , Jimmy Kuo b,c,⇑ , Yang-Chang Wu f,g,h,i,⇑ , Ping-Jyun Sung b,c,g,i,j	Yang-Chang Wu,Kuo Jimmy,Sung Ping-Jyun	Tetrahedron Letters	2016	57	4863		1				Streptomyces	sp. GIC10-1					1			1													1
Tetrocarcins N and O, glycosidic spirotetronates from a marine-derived Micromonospora sp. identified by PCR-based screening	Tan,Yi;Hu,Yuanyuan;Wang,Qiang;Zhou,Hongxia;Wang,Yiguang;Gan,Maoluo	Maoluo Gan	RSC Advances	2016	6	91773		1				Micromonospora	sp.	1													1				1
A new diketopiperazine derivative from a deep sea-derived Streptomyces sp. SCSIO 04496	Luo,Minghe; Tang,Guiling;Ju, Jianhua; Lua,Laichun ; Huang,Hongbo	Hongbo Huang,Laichun Lua	Natural Product Research	2015	30	138		1				Streptomyces	sp. SCSIO 04496	1								1												1
New α-glucosidase inhibitors from marine algae-derived Streptomyces sp. OUCMDZ-3434	Chen,Zhengbo; Hao,Jiejie ;Wang, Liping;Wang, Yi;Kong,Fandong;Zhu,Weiming	WeimingZhu	Scientific Reports	2016	6	20004		1				Streptomyces	sp. OUCMDZ-3434				1				1																				1
Ergosterols from the Culture Broth of Marine Streptomyces anandii H41-59	Zhang,Yang-Mei;Li, Hong-Yu; Hu,Chen;Sheng,Hui-Fan;Zhang,Ying;Lin, Bi-Run; Zhou,Guang-Xiong	Guang-Xiong Zhou	Marine Drugs	2016	14	84		1				Streptomyces	anandii H41-59	1										1							1			1
Structure and absolute configuration of drimentine I, an alkaloid from Streptomyces sp. CHQ-64	Che,Qian ;Li, Jing; Li,Dehai;Gu,Qianqun ;Zhu,Tianjiao	Tianjiao Zhu	The Journal of Antibiotics	2016	69	467				1		Streptomyces	sp. CHQ-64			1							1									1
Halichoblelide D, a New Elaiophylin Derivative with Potent Cytotoxic Activity from Mangrove-Derived Streptomyces sp. 219807	Han,Ying; Tian,Erli;Xu,Dongbo;Ma,Min;Deng,Zixin;Kui Hong	Kui Hong	Molecules	2016	21	970				1		Streptomyces	sp. 219807			1					1													1
Secondary metabolites from marine-derived Streptomyces antibioticus strain H74-21	Fu,Shuna;Wang,Fan;Li,Hongyu;Bao,Yixuan;Yang,Yu;Shen,Huifang;Lin,Birun;Zhou,Guangxiong	Guangxiong Zhou,Lin Birun	Natural Product Research	2016	30	2460		1				Streptomyces	strain H74-21	1								1										1		1
New Metabolites and Bioactive Actinomycins from Marine-Derived Streptomyces sp. ZZ338	Zhang,Xiufang;Ye,Xuewei; Chai,Weiyun;Lian,Xiao-Yuan;Zhang, Zhizhen	Zhizhen Zhang,XiaoYuan Lian	Marine Drugs	2016	14	181				1		Streptomyces	sp. ZZ338					1				1									1	1		1
Aldgamycins J−O, 16-Membered Macrolides with a Branched Octose Unit from Streptomycetes sp. and Their Antibacterial Activities	Wang,Chuan-Xi;Ding,Rong;Jiang,Shu-Tai;Tang,Jin-Shan;Hu, Dan;Chen,Guo-Dong;Lin,Feng;Hong,Kui;Yao, Xin-Sheng;Gao,Hao	Hao Gao,XinSheng Yao,Kui Hong	Journal of Natural Products	2016	79	2446		1				Streptomyces	sp. HK-2006-1	1							1										1	1
The Inhibition and Resistance Mechanisms of Actinonin, Isolated from Marine Streptomyces sp. NHF165, against Vibrio anguillarum	Yang,Na;Sun,Chaomin	Chaomin Sun	Frontiers in Microbiology	2016	7	1467				1		Streptomyces	sp. NHF165	1								1																					1
Pseudonocardides A – G, New γ‐Butyrolactones from Marine‐derived Pseudonocardia sp. YIM M13669	Zhang,Xiao-Mei;Zhang,Dao-Feng; Li,Wen-Jun;Lu,Chun-Hua	Wen-Jun Li,Chun-Hua Lu	Helvetica Chimica Acta	2016	99	191				1		Pseudonocardia	sp. YIM M13669	1															1		1
Terpenoids from the Marine-Derived Fungus Aspergillus fumigatus YK-7	Wang,Yu;Li,Da-Hong;Li,Zhan-Lin;Sun,Yan-Jun;Hua,Hui-Ming;Liu,Tao;Bai,Jiao	Jiao Bai,Tao Liu	Molecules	2016	21	31			1			Aspergillus	fumigatus YK-7	1										1										1
Asteltoxins with Antiviral Activities from the Marine Sponge-Derived Fungus Aspergillus sp. SCSIO XWS02F40	Tian,Yong-Qi;Lin,Xiu-Ping;Wang,Zhen;Zhou,Xue-Feng;Qin,Xiao-Chu;Kaliyaperumal,Kumaravel;Zhang,Tian-Yu;Tu,Zheng-Chao;Liu, Yonghong	Yonghong Liu	Molecules	2016	21	34			1			Aspergillus	sp. SCSIO XWS02F40					1															1
Hypocrol A, a new tyrosol derivative from a sponge-derived strain of the fungus Hypocrea koningii	Ding,Li-Jian;Yuan,Wei;Li,Ying-Xin;Liao,Xiao-Jian;Sun,Huan;Peng,Qi;Han,BingNan;Lin,Hou-Wen;Li,Zhi-Yong;Yang,Fan;Xu,Shi-Hai	Shi-Hai Xu,Zhi-Yong Li, Fan Yang	Natural Product Research	2016	30	1633			1			Hypocrea	koningii					1											1		1							1
Penimethavone A, a flavone from a gorgonian-derived fungus Penicillium chrysogenum	Hou,Xue-Mei;Wang,Chang-Yun;Gu,Yu-Cheng;Shao,Chang-Lun	Chang-Lun Shao,Chang-Yun Wang	Natural Product Research	2016	30	2274			1			Penicillium	chrysogenum					1			1													1
New analogues of brefeldin A from sediment-derived fungus Penicillium sp. DT-F29	Hu,Zhi-Fei;Qin,Le-Le;Ding,Wan-Jing;Liu,Yu;Ma,Zhong-Jun	Zhong-Jun Ma, Wan-Jing Ding	Natural Product Research	2016	30	2311			1			Penicillium	sp. DT-F29	1							1													1
Pleosporalone A, the first azaphilone characterized with aromatic A-ring from a marine-derived Pleosporales sp. fungus	Cao,Fei;Yang,Jian-Kun;Liu,Yun-Feng;Zhu,Hua-Jie;Wang,Chang-Yun	Chang-Yun Wang	Natural Product Research	2016	30	2448			1			Pleosporales	sp.	1													1					1
Antioxidative Polyketones from the Mangrove-Derived Fungus Ascomycota sp. SK2YWS-L	Tan,Chunbin; Liu,Zhaoming;Chen,Senhua;Huang,Xishan;Cui,Hui;Long,Yuhua;Lu, Yongjun;She,Zhigang	Zhigang She,Yongjun	Scientific Reports	2016	6	36609			1			Ascomycota	sp. SK2YWS-L			1					1																	1
New furoisocoumarins and isocoumarins from the mangrove endophytic fungus Aspergillus sp. 085242	Xiao,Ze’en ; Chen,Senhua ;Cai, Runlin ;Lin, Shao’e ;Hong,Kui ; She, Zhigang	Zhigang She,Kui Hong	Journal of Organic Chemistry	2016	12	2077			1			Aspergillus	sp. 085242			1					1																	1			1
Chemical constituents of the mangrove-associated fungus Capnodium sp. SZ-F22. A new eremophilane sesquiterpene	He,Haibing;Ma,Zhongjun;Wang,Qianqian;Liu,Yu;Xu,Hualin	Yu Liu,Zhongjun Ma	Natural Product Research	2015	30	1526			1			Capnodium	sp. SZ-F22			1								1
Bioactive α-pyrone meroterpenoids from mangrove endophytic fungus Penicillium sp	Ding,Bo;Wang,Zhiyuan;uang,Xishan H;Liu,Yayue;Chen,Wenrui;She,zhigang	Zhigang She	Natural Product Research	2016	30	2805			1			Penicillium	sp. SK5GW1L			1								1																			1
Cytochalasins from mangrove endophytic fungi Phomopsis spp. xy21 and xy22	Luo,Yan-Fang;Zhang, Min; Dai,Jun-Gui ;Pedpradab, Patchara ; Wanga,Wen-Jing ; Wu,Jun	Jun Wu,Wen-Jing Wanga	Phytochemistry Letters	2016	17	162			1			Phomopsis	spp. xy21 and xy22			1								1										1
Isocoumarins and benzofurans from the mangrove endophytic fungus Talaromyces amestolkiae possess a-glucosidase inhibitory and antibacterial activities	Chen,Senhua; Liu,Yayue;Liu,Zhaoming;Cai,Runlin; Lu,Yongjun;Huang Xishan;She, Zhigang	Zhigang She,Xishan Huang	RSC Advances	2016	6	26412			1			Talaromyces	amestolkiae			1					1										1										1
Lobophorin C and D, new kijanimicin derivatives from a marine sponge-associated actinomycetal srain AZS17	Wei,Rongbian;Xi,Tao;Li,Jing;Wang,Ping;Li,Fuchao;Lin,Yongcheng;Qin,Song	Song Qin	Marine Drugs	2011	9	359				1		Streptomyces	carnosus AZS17					1								1								1
Lobophorins E and F, new spirotetronate antibiotics from a South China Sea-derived Streptomyces sp. SCSIO 01127	Niu,Siwen;Li,Sumei;Chen,Yuchan;Tian,Xinpeng;Zhang,Haibo;Zhang,Guangtao;Zhang,Weimin ;Yang,Xiaohong ;Zhang,Si;Ju,Jianhua;Zhang,Changsheng	Changsheng Zhang	The Journal of Antibiotics	2011	64	711				1		Streptomyces	sp. SCSIO 01127	1												1					1			1
Isolation, Stereochemical Study, and Cytotoxic Activity of Isobenzofuran Derivatives From a Marine Streptomyces sp.	Zhang,Shumin;Zhang,Hongyu;Yang,Shengxiang;Qu,Chenglei;Xie,Zeping;Pescitelli,Gennaro	ZE-PING XIE	Chirality	2015	27	82				1		Streptomyces	sp. W007	1							1													1
Cytotoxic and Antibacterial Angucycline- and Prodigiosin- Analogues from the Deep-Sea Derived Streptomyces sp. SCSIO 11594	Song,Yongxiang;Liu,Guangfu;Li,Jie;Huang, Hongbo;Zhang,Xing;Zhang,Hua;Ju,Jianhua	Jianhua Ju,Hua Zhang	Marine Drugs	2015	13	1304				1		Streptomyces	sp. SCSIO 11594	1													1							1
Discovery of an algicidal compound from Brevibacterium sp. BS01 and its effect on a harmful algal bloom-causing species, Alexandrium tamarense	An,Xinli;Zhang, Bangzhou;Zhang, Huajun;Li,Yi; Zheng,Wei;Yu,Zhiming;Fu,Lijun;Zheng,Tianling	Tianling Zheng,Lijun Fu	Frontiers in Microbiology	2015	6	1235		1				Brevibacterium	sp. BS01	1															1						1
New bioactive derivatives of nonactic acid from the marine Streptomyces griseus derived from the plant Salicornia sp	Huang,Huarong ;Lan,Xiong; Wang,Yanlei;Tian, Li;Fang,Yanxiong;Zhang,Lei;Zhang Kun;Zheng, Xi	Huarong Huang	Phytochemistry Letters	2015	12	190				1		Streptomyces	griseus RSH0407			1					1								`		1			1
New tricycloalternarenes from fungus Alternaria sp	Shi,Xiu ; Wei Wei;Zhang, Wen-Jing ; Hua,Cheng-Pin ; Chen,Chao-Jun ;Ge,Hui-Ming ; Tan, Ren-Xiang;Jiao,Rui-Hua	Rui-Hua Jiao	Journal of Asian Natural Products Research	2015	17	143			1			Alternaria	sp.	1										1							1
Arthpyrones A−C, Pyridone Alkaloids from a Sponge-Derived Fungus Arthrinium arundinis ZSDS1-F3	Wang,Junfeng;Wei,Xiaoyi;Qin,Xiaochu; Lin,Xiuping ;Zhou,Xuefeng ;Liao,Shengrong ;Yang,Bin ; Liu,Juan ;Tu, Zhengchao; Liu,Yonghong	Yonghong Liu	Organic Letters	2015	17	656			1			Arthrinium	arundinis ZSDS1-F3					1					1											1
Spiculisporic acid analogues of the marine-derived fungus, Aspergillus candidus strain HDf2, and their antibacterial activity	Wang,Rong;Guo,Zhi Kai; Li ,Xiang Min; Chen,Fu Xiao;Zhan,Xia Fei;Shen,Ming Hui	Zhi Kai Guo	Antonie van Leeuwenhoek	2015	108	215			1			Aspergillus	candidus strain HDf2					1							1						1
Speradines B-D, oxygenated cyclopiazonic acid alkaloids from the sponge-derived fungus Aspergillus flavus MXH-X104	Ma,Xinhua ;Peng, Jixing ; Wu,Guangwei; Zhu,Tianjiao ; Li,Guoqiang;Gu, Qianqun ; Li,Dehai	Dehai Li	Tetrahedron	2015	71	3522			1			Aspergillus	flavus MXH-X104					1					1								1		1	1
New glucosidated pyrazinoquinazoline indole alkaloids from fungus Aspergillus fumigatus derived of a jellyfish	Liu,Juan;Wei, Xiaoyi ;Kim, Eun La ;Lin,Xiuping ;Yang, Xian-Wen;Zhou,Xuefeng ;Yang, Bin ;Jung, Jee H. ;Liu, Yonghong	Yonghong Liu,Jee H. Jung c	Tetrahedron	2014	71	271			1			Aspergillus	fumigatus					1					1								1			1
Aspertetranones A−D, Putative Meroterpenoids from the Marine Algal-Associated Fungus Aspergillus sp. ZL0-1b14	Wang,Yuezhou;Qi,Shuang;Zhan,Ying;Zhang,Nanwen ;Wu, An-an ; Gui, Fu;Guo,Kai ; Yang,Yanru ; Cao,Shugeng; Hu, Zhiyu; Zhonghui ;Zheng,Song,Siyang;Xu,Qingyan;Shen,Yuemao;Deng,Xianming	Yuemao Shen,Xianming Deng	Journal of Natural Products	2015	78	2405			1			Aspergillus	sp. ZL0-1b14				1							1													1					1
Sydoxanthone C and acremolin B produced by deep-sea-derived fungus Aspergillus sp. SCSIO Ind09F01	Yongqi Tian; Xiaochu Qin; Xiuping Lin; Kumaravel Kaliyaperumal; Xuefeng Zhou; Juan Liu; Zhiran Ju; Zhengchao Tu; Yonghong Liu	Zhengchao Tu	The Journal of Antibiotics	2015	68	703			1			Aspergillus	sp. SCSIO Ind09F01	1							1		1											1									1
Preparative Separation of Sulfur-Containing Diketopiperazines from Marine Fungus Cladosporium sp. Using High-Speed Counter-Current Chromatography in Stepwise Elution Mode	Binbin Gu ; Yanying Zhang ; Lijian Ding ;Shan He ; Bin Wu ; Junde Dong ; Peng Zhu ;Juanjuan Chen;Jinrong Zhang ;Xiaojun Yan	Shan He	Marine Drugs	2015	13	354			1			Cladosporium	sp.	1										1										1
Chromone Derivatives from a Sponge-Derived Strain of the Fungus Corynespora cassiicola	Dong-Lin Zhao;Chang-Lun Shao;Li-She Gan;Mei Wang;and Chang-Yun Wang	Chang-Yun Wang	Journal of Natural Products	2015	78	286			1			Corynespora	cassiicola					1			1													1						1
Varioxiranols A−G and 19‑O‑Methyl-22-methoxypre-shamixanthone, PKS and Hybrid PKS-Derived Metabolites from a Sponge-Associated Emericella variecolor Fungus	Qi Wu; Chongming Wu;Hailin Long; Ran Chen; Dong Liu; Peter Proksch; Peng Guo; Wenhan Lin	Peng Guo	Journal of Natural Products	2015	78	2461			1			Emericella	variecolor					1			1													1
Neoechinulin B and its analogues as potential entry inhibitors of influenza viruses, targeting viral hemagglutinin	Xueqing Chen;Longlong Si;Dong Liu;Peter Proksch;Lihe Zhang;Demin Zhou;Wenhan Lin	Demin Zhou	European Journal of Medicinal Chemistry	2015	93	182			1			Eurotium	rubrum	1									1										1
New Furan and Cyclopentenone Derivatives from the Sponge-Associated Fungus Hypocrea Koningii PF04	Li-Jian Ding;Bin-Bin Gu;Wei-Hua Jiao;Wei Yuan;Ying-Xin Li;Wei-Zhuo Tang;Hao-Bing Yu;Xiao-Jian Liao;Bing-Nan Han;Zhi-Yong Li;Shi-Hai Xu ; Hou-Wen Lin	Shi-Hai Xu,Zhi-Yong	Marine Drugs	2015	13	5579			1			Hypocrea	Koningii PF04					1											1		1							1
Two new monoterpenoid α-pyrones from a fungus Nectria sp. HLS206 associated with the marine sponge Gelliodes carnosa	Ting Gong; Xin Zhen; Bing-Juan Li; Jin-Ling Yang ;Ping Zhu	Ping Zhu	Journal of Asian Natural Products Research	2015	17	633			1			Nectria	sp. HLS206					1						1							1			1
Antimicrobial Phenolic Bisabolanes and Related Derivatives from Penicillium aculeatum SD-321, a Deep Sea Sediment-Derived Fungus	Xiao-Dong Li; Xiao-Ming Li; Gang-Ming Xu; Peng Zhang;Bin-Gui Wang	Bin-Gui Wang	Journal of Natural Products	2015	78	844			1			Penicillium	aculeatum SD-321	1										1							1	1
Phenylpyropenes E and F: new meroterpenes from the marine-derived fungus Penicillium concentricum ZLQ-69	Zhuang Ding; Lianqing Zhang;Juan Fu; Qian Che;Dehai Li; Qianqun Gu ; Tianjiao Zhu	Tianjiao Zhu	The Journal of Antibiotics	2015	68	748			1			Penicillium	concentricum ZLQ-69		1									1										1
Alkaloids with Cardiovascular Effects from the Marine-Derived Fungus Penicillium expansum Y32	Ya-Qin Fan; Pei-Hai Li ; Ya-Xi Chao; Hao Chen ; Ning Du ; Qiu-Xia He ; Ke-Chun Liu	Hao Chen	Marine Drugs	2015	13	6489			1			Penicillium	expansum Y33		1								1																				1
New compound with DNA Topo I inhibitory activity purified from Penicillium oxalicum HSY05	Bing Liu; Hai-Feng Wang; Li-Hua Zhang; Fang Liu; Feng-Jun He; Jiao Bai; Hui-Ming Hua; Gang Chen; Yue-Hu Pe	Yue-Hu Pei	Natural Product Research	2015	29	2197			1			Penicillium	oxalicum HSY05	1							1																						1
Azaphilone and Diphenyl Ether Derivatives from a GorgonianDerived Strain of the Fungus Penicillium pinophilum	Dong-Lin Zhao; Chang-Lun Shao;Qiang Zhang;Kai-Ling Wang; Fei-Fei Guan; Ting Shi; Chang-Yun Wang	Chang-Yun Wang	Journal of Natural Products	2015	78	2310			1			Penicillium	pinophilum					1			1													1						1
Penicyclones A−E, Antibacterial Polyketides from the Deep-SeaDerived Fungus Penicillium sp. F23‑2	Wenqiang Guo; Zhenzhen Zhang; Tianjiao Zhu;Qianqun Gu; Dehai Li	Dehai Li	Journal of Natural Products	2015	78	2699			1			Penicillium	sp. F23‑2						1		1										1
(+)- and (−)-Pestaloxazine A, a Pair of Antiviral Enantiomeric Alkaloid Dimers with a Symmetric Spiro[oxazinane-piperazinedione] Skeleton from Pestalotiopsis sp.	Yan-Lai Jia; Mei-Yan Wei; Hai-Yan Chen; Fei-Fei Guan;Chang-Yun Wang; Chang-Lun Shao	Chang-Yun Wang	Organic Letters	2015	17	4216			1			Pestalotiopsis	sp.					1					1										1
Antimicrobial and Anti-inflammatory Compounds from a Marine fungus Pleosporales sp	ChaoJun Chen, YiQin Zhou, XianXian Liu, WenJing Zhang, ShaSha Hu, LiPing Lin, GuangMing Huo, RuiHua Jiao, RenXiang Tan, HuiMing Ge	Ren Xiang Tan	Tetrahedron Letters	2015	56	6183			1			Pleosporales	sp.				1										1				1	1										1
Stachybotrin G, a sulfate meroterpenoid from a sponge derived fungus Stachybotrys chartarum MXH-X73	Xinhua Ma; Haotian Wang; Feng Li; Tianjiao Zhu;Qianqun Gu; Dehai Li	Dehai Li	Tetrahedron Letters	2015	56	7053			1			Stachybotrys	chartarum MXH-X74					1						1									1
Sesquiterpenoids and xanthones derivatives produced by sponge-derived fungus Stachybotry sp. HH1 ZSDS1F1-2	Chun Qin; Xiuping Lin; Xin Lu; Junting Wan; Xuefeng Zhou; Shengrong Liao; Zhengchao Tu; Shihai Xu;Yonghong Liu	Zhengchao Tu	The Journal of Antibiotics	2014	68	121			1			Stachybotrys	y sp. HH1 ZSDS1F1-2					1										1					1	1								1
Aspewentins A−C, Norditerpenes from a Cryptic Pathway in an Algicolous Strain of Aspergillus wentii	Feng-Ping Miao; Xiao-Rui Liang; Xiang-Hong Liu;Nai-Yun Ji	Nai-Yun Ji	Journal of Natural Products	2014	77	429			1			Aspergillus	wentii				1							1											1				1
Identification and Fibrinolytic Evaluation of an Isoindolone Derivative Isolated from a Rare Marine Fungus Stachybotrys longispora FG216	Ge Wang; Wenhui Wu; Quangang Zhu; Shiqing Fu; Xiaoyu Wang; Shaotong Hong; Ruihua Guo; Bin Bao	Ruihua Guo	Chinese Journal of Chemistry	2015	33	1089			1			Stachybotrys	longispora FG216	1													1																1
Versixanthones A−F, Cytotoxic Xanthone−Chromanone Dimers from the Marine-Derived Fungus Aspergillus versicolor HDN1009	Guangwei Wu; Guihong Yu; Tibor Kurtan; Attila Mandi; Jixing Peng; Xiaomei Mo; Ming Liu;Hui Li; Xinhua Sun; Jing Li; Tianjiao Zhu;Qianqun Gu;and Dehai Li	Dehai Li	Journal of Natural Products	2015	78	2691			1			Aspergillus	versicolor HDN1009			1					1													1
Rubrumazines A−C, Indolediketopiperazines of the Isoechinulin Class from Eurotium rubrum MA-150, a Fungus Obtained from Marine Mangrove-Derived Rhizospheric Soil	Ling-Hong Meng; Feng-Yu Du; Xiao-Ming Li; Patchara Pedpradab; Gang-Ming Xu;Bin-Gui Wang	Bin-Gui Wang	Journal of Natural Products	2015	78	909			1			Eurotium	rubrum MA-150			1							1								1
New depsidones and isoindolinones from the mangrove endophytic fungus Meyerozyma guilliermondii (HZ-Y2) isolated from the South China Sea	Senhua Chen; Zhaoming Liu; Yayue Liu; Yongjun Lu; Lei He; Zhigang She	Zhigang She	Beilstein Journal of Organic Chemistry	2015	11	1187			1			Meyerozyma	guilliermondii			1												1													1
Penicibrocazines A–E, Five New Sulfide Diketopiperazines from the Marine-Derived Endophytic Fungus Penicillium brocae	Ling-Hong Meng ; Peng Zhang ; Xiao-Ming Li ; Bin-Gui Wang	Bin-Gui Wang	Marine Drugs	2015	13	276			1			Penicillium	brocae			1						1									1
Penicitols A−C and Penixanacid A from the Mangrove-Derived Penicillium chrysogenum HDN11-24	Wenqiang Guo;Dan Li; Jixing Peng;Tianjiao Zhu;Qianqun Gu; Dehai L	Dehai Li	Journal of Natural Products	2015	78	306			1			Penicillium	chrysogenum HND11-24			1					1													1
Two new prenylated phenols from endogenous fungus Pestalotiopsis vaccinii of mangrove plant Kandelia candel (L.) Druce	Junfeng Wang ; Xiaoyi Wei ; Xiaochu Qin ; Hao Chen ; Xiuping Lin ;Tianyu Zhang ; Xianwen Yang; Shengrong Liao ; Bin Yang ; Juan Liu ; Xuefeng Zhou ; Zhengchao Tu ; Yonghong Liu	Zhengchao Tu	Phytochemistry Letters	2015	12	59			1			Pestalotiopsis	vaccinii			1								1									1	1
Isolation, structure elucidation and racemization of (+)- and (-)-pratensilins A-C: unprecedented spiro indolinone-naphthofuran alkaloids from a marine Streptomyces sp.	Shumin Zhang;Qin Yang;Lin Guo;Ying Zhang;Lingling Feng;Ling Zhou;Shengxiang Yang;Qingshou Yao;Gennaro Pescitelli;Zeping Xie	Zeping Xie	Chemical Communications	2017	53	10066				1		Streptomyces	sp.	1									1											1
Antiproliferative cyclodepsipeptides from the marine actinomycete Streptomyces sp P11-23B downregulating the tumor metabolic enzymes of glycolysis, glutaminolysis, and lipogenesis	XueweiYe;Komal Anjum;Tengfei Song;Wenling Wang;Ying Liang;Mengxuan Chen;Haocai Huang;Xiaoyuan Lian;Zhizhen Zhang	Zhizhen Zhang 1	Phytochemistry	2017	135	151				1		Streptomyces	sp P11-23B	1								1												1
Two new compounds from a marine-derived Streptomyces sp.	Si-Yu Zhou; Yan-Lin Zou; Guo-Wei Wang; Zhi-Hua Liao;Min Chen	Min Chen	Journal of Asian Natural Products Research	2017	19	1172				1		Streptomyces	sp.	1											1						1
New streptophenazines from marine Streptomyces sp 182SMLY	Ying Liang; Lu Chen; Xuewei Ye; Komal Anjum;Xiao-Yuan Lian ;Zhizhen Zhang	Zhizhen Zhang 1	Natural Product Research	2017	31	411				1		Streptomyces	sp 182SMLY	1															1		1
Novel propanamide analogue and antiproliferative diketopiperazines from mangrove Streptomyces sp Q24	Xuewei Ye; Weiyun Chai; Xiao-Yuan Lian ; Zhizhen Zhang	Zhizhen Zhang,Xiao-Yuan Lian	Natural Product Research	2017	31	1390				1		Streptomyces	sp Q24			1													1					1
Neoantimycins A and B, Two Unusual Benzamido Nine-Membered Dilactones from Marine-Derived Streptomyces antibioticus H12-15	Chen Hu ; Shi-Wen Zhou ; Fang Chen ;Xin-Heng Zheng ; Hui-Fang Shen; Bi-Run Lin;Guang-Xiong Zhou	Guangxiong Zhou	Molecules	2017	22	557				1		Streptomyces	antibioticus H12-15	1													1					1		1
Strepchazolins A and B: Two New Alkaloids from a Marine Streptomyces chartreusis NA02069	Cheng-Long Yang ; Yi-Shuang Wang ; Cheng-Li Liu ; Ying-Jie Zeng ; Ping Cheng ;Rui-Hua Jiao ; Shi-Xiang Bao ; Hui-Qin Huang ;Ren-Xiang Tan ; and Hui-Ming Ge	Huiming Ge,Ren-Xiang Tan,Hui-Qin Huang	Marine Drugs	2017	15	244				1		Streptomyces	chartreusis NA02069	1									1								1					1
Structural diversity of anti-pancreatic cancer capsimycins identified in mangrove-derived Streptomyces xiamenensis 318 and post-modification via a novel cytochrome P450 monooxygenase	He-LinYu; Shu-Heng Jiang; Xu-Liang Bu; Jia-HuaWang; Jing-YiWeng; Xiao-MeiYang;Kun-Yan He; Zhi-GangZhang; PingAo; JunXu; Min-JuanXu	Jun Xu,Minjuan Xu	Scientific Reports	2017	7	40689				1		Streptomyces	xiamenensis 318			1					1													1
Marine Streptomyces sp derived antimycin analogues suppress HeLa cells via depletion HPV E6/E7 mediated by ROS-dependent ubiquitin-proteasome system	WeiyiZhang; Qian Che; HongshengTan; XinQi; Jing Li;Dehai Li; QianqunGu;TianjiaoZhu; Ming Liu	Tianjiao Zhu	Scientific Reports	2017	7	42180				1		Streptomyces	sp. THS-55	1									1											1
Cytotoxic Bagremycins from Mangrove-Derived Streptomyces sp Q22	lei Chen; Weiyun Chai; Wenling Wang; Tengfei Song; Xiao-Yuan Lian; Zhizhen Zhang	Zhizhen Zhang, Xiaoyuan Lian	Journal of Natural Products	2017	80	1450				1		Streptomyces	sp Q22			1												1						1
Rare Polyene-polyol Macrolides from Mangrove-derived Streptomyces sp ZQ4BG	Wenling Wang;Tengfei Song;Weiyun Chai;Lu Chen;Lei Chen;Xiao-Yuan Lian;Zhizhen Zhang	ZhizheZhangn,Xiao-Yuan Lian	Scientific Reports	2017	7	1073				1		Streptomyces	sp ZQ4BG			1						1										1		1
Ghanamycins A and B, two novel gamma-butyrolactones from marine-derived streptomyces ghanaensis TXC6-16	Jiahui Xu;Kangbo Gu;Daojing Zhang;Yuanguang Li;Tian Li	Zhang DJ, Li YG	The Journal of Antibiotics	2017	70	733				1		streptomyces	ghanaensis TXC6-16	1											1						1
Cytotoxic rearranged angucycline glycosides from deep sea-derived Streptomyces lusitanus SCSIO LR32	Xiangcheng Zhu;Yanwen Duan;Zhaomeng Cui;Zhen Wang;Zengxia Li;Yun Zhang;Jianhua Ju;Hongbo Huang	Hongbo Huang	The Journal of Antibiotics	2017	70	819				1		Streptomyces	lusitanus SCSIO LR32			1					1													1
Neo-actinomycins A and B, natural actinomycins bearing the 5H-oxazolo[4,5-b] phenoxazine chromophore, from the marine-derived Streptomyces sp IMB094	Qiang Wang;Yixuan Zhang;Mian Wang;Yi Tian;Xinxin Hu;Hongwei He;Chunling Xiao;Xuefu You;Yiguang Wang;Maoluo Gan	Maoluo Gan	Scientific Reports	2017	7	3591				1		Streptomyces	sp IMB094	1								1									1			1
Derivatives of Holomycin and Cyclopropaneacetic Acid from Streptomyces sp DT-A37	Hui Ding;Jianan Wang;Dashan Zhang;Zhongjun Ma	Zhongjun Ma	Chemistry & Biodiversity	2017	14	e1700140				1		Streptomyces	sp DT-A37	1															1		1			1
Pteridic acids C-G spirocyclic polyketides from the marine-derived Streptomyces sp SCSGAA 0027	Xuhua,Nong;Xiaoyi Wei;Shuhua Qi	Shuhua Qi	The Journal of Antibiotics	2017	70	1047				1		Streptomyces	sp SCSGAA 0027					1			1										1
Anandins A and B, Two Rare Steroidal Alkaloids from a Marine Streptomyces anandii H41-59	Yang-Mei Zhang;Bai-Lian Liu ; Xin-Heng Zheng ; Xiao-Jun Huang ;Hong-Yu Li ;Ying Zhang ; Ting-Ting Zhang; Da-Yuan Sun ; Bi-Run Lin ;Guang-Xiong Zhou	Guangxiong Zhou	Marine Drugs	2017	15	355				1		Streptomyces	anandii H41-59	1									1											1
Bioactive Bafilomycins and a New N-Arylpyrazinone Derivative from Marine-derived Streptomyces sp HZP-2216E	Zhizhen Zhang; Lu Chen; Xiufang Zhang; Ying Liang; Komal Anjum; Lei Chen;Xiao-Yuan Lian	Xiaoyuan Lian	Planta Medica	2017	83	1405				1		Streptomyces	sp HZP-2216E				1				1										1			1
Biological and Chemical Diversity of Bacteria Associated with a Marine Flatworm	Hui-Na Lin ; Kai-Ling Wang ;Ze-Hong Wu; Ren-Mao Tian;Guo-Zhu Liu ; Ying Xu	Ying Xu	Marine Drugs	2017	15	281				1		Streptomyces	XY-FW47					1			1											1		1
New diketopiperazine derivatives with cytotoxicity from Nocardiopsis sp YIM M13066	Mingwei Sun;Xiaotong Chen;Wenjun Li;Chunhua Lu; Yuemao Shen	Chunhua Lu	The Journal of Antibiotics	2017	70	795				1		Nocardiopsis	sp YIM M13066	1								1												1
Pyrazolofluostatins A-C, Pyrazole-Fused Benzo[a]fluorenes from South China Sea-Derived Micromonospora rosaria SCSIO N160	Wenjun Zhang;Chunfang Yang;Chunshuai Huang;Liping Zhang;Haibo Zhang;Qingbo Zhang;Chengshan Yuan;Yiguang Zhu;Changsheng Zhang	Changsheng Zhang	Organic Letters	2017	19	592				1		Micromonospora	rosaria SCSIO N160	1							1																	1
Antichlamydial Dimeric Indole Derivatives from Marine Actinomycete Rubrobacter radiotolerans	Jian Lin Li;Dandan Chen ;Lei Huang;Min Ni;Yu Zhao;HuiZhou Fan;XiaoFeng Bao	Jian Lin Li,Dandan Chen	Planta Medica	2017	83	805				1		Rubrobacter	radiotolerans					1					1								1
Quinoline and naphthalene derivatives from Saccharopolyspora sp YIM M13568	Mingwei Sun;Jinhuan Ou;Li;Wenjun Chunhua Lu	Chunhua Lu	The Journal of Antibiotics	2017	70	320				1		Saccharopolyspora	sp YIM M13568			1												1						1
Isotryptophan from Antarctic Bacillus amyloliquefaciens Pc3: purification, identification, characterization, and antifungal activity	Pengfei Cui; Wenbin Guo; Xinhua Chen	Xinhua Chen	Natural Product Research	2017	31	2153		1				Bacillus	amyloliquefaciens Pc3		1								1									1
A Novel Benzoquinone Compound Isolated from Deep-Sea Hydrothermal Vent Triggers Apoptosis of Tumor Cells	Chenxi Xu;Xumei Sun;Min Jin;Xiaobo Zhang	Xinhua Chen	Marine Drugs	2017	15	200		1				Geobacillus	sp. E263						1		1													1
Inhibitors of BRD4 Protein from a Marine-Derived Fungus Alternaria sp NH-F6	Hui Ding;Dashan Zhang;Biao Zhou;Zhongjun Ma	Zhonhjun Ma	Marine Drugs	2017	15	76			1			Alternaria	sp NH-F6	1														1															1
One Strain-Many Compounds Method for Production of Polyketide Metabolites Using the Sponge-Derived Fungus Arthrinium arundinis ZSDS1-F3	Yinglei Li;Junfeng Wang;Wenjun He;Xiuping Lin;Xiaojiang Zhou;Yonghong Liu	Yonghong Liu	Chemistry of Natural Compounds	2017	53	373			1			Arthrinium	arundinis ZSDS1-F3					1			1													1
Aspergivones A and B, two new flavones isolated from a gorgonian-derived Aspergillus candidus fungus	Jie Ma;Xiuli Zhang;Jiyong Zheng;Changyun Wang; Changlun Shao	Changlun Shao,JiYong Zheng	Natural Product Research	2017	31	32			1			Aspergillus	candidus fungus					1			1																				1
New Furanone Derivatives and Alkaloids from the Co-Culture of Marine-Derived Fungi Aspergillus sclerotiorum and Penicillium citrinum	Jie Bao;Jie Wang;Xiaoyong Zhang;Xuhua Nong;Shu hua Qi	Shuhua Qi	Chemistry & Biodiversity	2017	14	e1600327			1			Aspergillus sclerotiorum and Penicillium citrinum						1										1						1					1
Cytotoxic and Antibacterial Compounds from the Coral-Derived Fungus Aspergillus tritici SP2-8-1	Weiyi Wang;Yanyan Liao;Chao Tang;Xiaomei Huang;Zhuhua Luo;Jianming Chen; Peng Cai	Jianming Chen,Peng Cai	Marine Drugs	2017	15	348			1			Aspergillus	tritici SP2-8-1					1			1										1			1
New compounds from a hydrothermal vent crab-associated fungus Aspergillus versicolor XZ-4	Chengqian Pan;Yutong Shi;Xuegang Chen; Chen-Tung Arthur Chen; Xinyi Tao; Bin Wu	Bin Wu	Organic & Biomolecular Chemistry	2017	15	1155			1			Aspergillus	versicolor XZ-4					1					1								1
Aspersymmetide A, a New Centrosymmetric Cyclohexapeptide from the Marine-Derived Fungus Aspergillus versicolor	Xue-Mei Hou;Yahui Zhang;Yanghai;Jiyong Zheng;Yucheng Gu;Changyun Wang; Changlun Shao	Changlun Shao	Marine Drugs	2017	15	363			1			Aspergillus	versicolor					1				1												1
Structure, absolute configuration, and variable-temperature H-1-NMR study of (+/-)-versiorcinols A-C, three racemates of diorcinol monoethers from the sponge-associated fungus Aspergillus versicolor 16F-11	Bin-Bin Gu; Jie Tang; Shu-Ping Wang;Fan Sun;Fan Yang; Lei Li; Ying Xu ;Houwen Lin	Houwen Lin	RSC Advances	2017	7	50254			1			Aspergillus	versicolor 16F-11					1			1										1
Identification and Biological Evaluation of Secondary Metabolites from Marine Derived Fungi-Aspergillus sp SCSIOW3, Cultivated in the Presence of Epigenetic Modifying Agents	Xiaofan Li;Zhenyao Xia;Jianqiang Tang;Jiahui Wu;Jing Tong;Mengjie Li;Jianhua Ju;Huirong Chen;Liyan Waang	Liyan Wang	Molecules	2017	22	1302			1			Aspergillus	sp SCSIOW3	1							1														1
Characterization of Cladosporols from the Marine Algal-Derived Endophytic Fungus Cladosporium cladosporioides EN-399 and Configurational Revision of the Previously Reported Cladosporol Derivatives	Honglei Li;Xiaoming Li;Attila Mándi;Sándor Antus;Xin Li;Peng Zhang;Yang Liu;Tibor Kurtán;Bin-Gui Wang	Bingui Wang	Journal of Organic Chemistry	2017	82	9946			1			Cladosporium	cladosporioides EN-399				1				1													1
Secondary Metabolites from the Marine-Derived Fungus Dichotomomyces sp. L-8 and Their Cytotoxic Activity	Lihong Huang;Yanxiu Chen;Jianchen Yu;Jie Yuan;Houjin Li;Wenzhe Ma;Ramida Watanapokasin;Kunchao Hu;Shah Iram Niaz; De-Po Yang; and Wen-Jian Lan	Wenjian Lan	Molecules	2017	22	444			1			Dichotomomyces	sp. L-8					1											1					1
Diverse Secondary Metabolites from the Marine-Derived Fungus Dichotomomyces cejpii F31-1	Yan-Xiu Chen;Meng-Yang Xu;Houjin Li;Kunjiao Zeng;Wenzhe Ma;Guobao Tian;Jun Xu;Depo Yang;Wenjian Lan	Wenjian Lan	Marine Drugs	2017	15	339			1			Dichotomomyces	cejpii F31-1					1										1						1
Steroids from an endophytic Eurotium rubrum strain	Ming-Feng Qiao;Yu-Wen Yi;Jing Deng	Mieifeng Qiao	Chemistry of Natural Compounds	2017	53	678			1			Eurotium	rubrum				1												1							1
A new hexahydrobenzopyran derivative from the gorgonian-derived Fungus Eutypella sp	Hai-Xia Liao;Dawei Sun;Caijuan Zheng;Changyun Wang	Changyun Wang	Natural Product Research	2017	31	1640			1			Eutypella	sp					1			1												1
Two New Pyripyropenes from the Marine Fungus Fusarium lateritium 2016F18-1	Qing‐Xiang Cao; Jun‐Hua Wei; Rong Deng ; Gong‐Kan Feng ; Xiao‐Feng Zhu; Wen‐Jian Lan ; Hou‐Jin Li	Houjin Li,Lan Wen-Jian	Chemistry & Biodiversity	2017	14	e1600298			1			Fusarium	lateritium 2016F18-1					1										1						1
Spirograterpene A, a Tetracyclic Spiro-Diterpene with a Fused 5/5/5/5 Ring System from the Deep-Sea-Derived Fungus Penicillium granulatum MCCC 3A00475	Siwen Niu; Zuo-Wang Fan; Chun-Lan Xie; Qingmei Liu; Zhu-Hua Luo; Guangming Liu; and Xian-Wen Yang	Xianwen Yang	Journal of Natural Products	2017	80	2174			1			Penicillium	granulatum MCCC 3A00475	1										1																			1
Pyran Rings Containing Polyketides from Penicillium raistrickii	Li-Ying Ma;De-Sheng Liu;De-Guo Li;Yu-Ling Huang;Hui-Hui Kang;Chun-Hua Wang;Wei-Zhong Liu	Weizhong Liu	Marine Drugs	2017	15	2			1			Penicillium	raistrickii	1							1													1
Penicilliumin B, a novel sesquiterpene methylcyclopentenedione from a deep sea-derived Penicillium strain with renoprotective activities	Lin, Xiuping;Wu,Qinyu;Yu Yuying;Liang,Zhi;Liu,Yonghong;Zhou, Lili;Tang, Lan; ZZhou, Xuefeng	Xuefeng Zhou,Lili Zhou,Lan Tang	Scientific Reports	2017	7	10757			1			Penicillium	sp. F00120					1									1																1
Chrodrimanins O-S from the fungus Penicillium. sp SCS-KFD09 isolated from a marine worm, Sipunculusnudus	Fandong Kong;Renshuai Zhang;Qingyun Ma;Qingyi Xie;Pei Wang;Peiwei Chen;Liman Zhou;Haofu Dai;Duqiang Luo;Youxing Zhao	Youxing Zhao,DuQiang Luo	Fitoterapia	2017	122	1			1			Penicillium	sp SCS-KFD09					1									1																1
Metabolites with Gram-negative bacteria quorum sensing inhibitory activity from the marine animal endogenic fungus Penicillium sp SCS-KFD08	Kong Fan Dong;Liman Zhou;Qingyun Ma;Shengzhuo Huang;Pei Wang;Haofu Dai;Youxing Zhao	Youxing Zhao	Archives of Pharmacal Research	2017	40	25			1			Penicillium	sp. SCS-KFD08					1											1														1
New Metabolites and Bioactive Chlorinated Benzophenone Derivatives Produced by a Marine-Derived Fungus Pestalotiopsis heterocornis	Lei,Hui;Lin,Xiuping;Han, Li;Ma,Jian;Ma,Qingjuan;Zhong,Jialiang;Liu,Yonghong;Sun, Tiemin;Wang, Jinhui; Huang, Xueshi	Xueshi Huang,Han Li	Marine Drugs	2017	15	69			1			Pestalotiopsis	heterocornis					1										1			1			1
Atranones with enhancement neurite outgrowth capacities from the I crinoid-derived fungus stachybotrys chartarum 952	Yongfang Li;Panpan Zhang;Sujun Yan;Jiayi Xu;Shah-Iram Niaz;Raza Chand;Chi Him Eddie Ma;Yong-ChengLin;JingLi;Lan Liu	Lanliu, Jing Li	Tetrahedron	2017	73	7260			1			stachybotrys	chartarum 952					1						1																			1
Inducing Secondary Metabolite Production by Combined Culture of Talaromyces aculeatus and Penicillium variabile	ZhenZhen Zhang;Xueqian He; Guojian Zhang;Qian Che;Tianjiao Zhu;Qianqun Gu;Dehai Li	Dehai Li	Jouranal of Natural Products	2017	80	3167			1			Talaromyces aculeatus and Penicillium variabile							1		1													1
Angupyrones A-E, alpha-Pyrone Analogues with ARE-Activation from a Sponge-Associated Fungus Truncatella angustata	Zhao Yang;Dong Liu;Peter Proksch; Siwang Yu;Wenhan Lin	Wenhan Lin	Chemistry & Biodiversity	2017	14	e1700236			1			Truncatella	angustata					1			1																	1
New alkenylated tetrahydropyran derivatives from the marine sediment derived fungus Westerdykella dispersa and their bioactivities	Dan Xu;Xuejiao Pang;Ting Zhao;Lulin Xu;Xiaolong Yang	Xiaolong Yang	Fitoterapia	2017	122	45			1			Westerdykella	dispersa	1							1										1	1
Cytochalasan and Tyrosine-Derived Alkaloids from the Marine Sediment-Derived Fungus Westerdykella dispersa and Their Bioactivities	Dan Xu;Minghe Luo;Fenglou Liu;Dong Wang;Xuejiao Pang;Ting Zhao;Lulin Xu;Xia Wu;Mingyu Xia;Xiaolong Yang	Xiaolong Yang,Mingyu Xia	Scientific Reports	2017	7	11956			1			Westerdykella	dispersa	1														1			1				1
(+)- and (-)-Ascomlactone A: a pair of novel dimeric polyketides from a mangrove endophytic fungus Ascomycota sp SK2YWS-L	Zhaoming Liu;Senhua Chen;Peiqiu;Chunbing Tan;Yuhua Long;Yongjun Lu;Zhigang She	Zhigang She	Organic & Biomolecular Chemistry	2017	15	10276			1			Ascomycota	sp SK2YWS-L			1					1																				1
Metabolites with Insecticidal Activity from Aspergillus fumigatus JRJ111048 Isolated from Mangrove Plant Acrostichum specioum Endemic to Hainan Island	Zhikai Guo; Cuijuan Gai;Caihong Cai; Liangliang Chen;Shoubai Liu;Yanbo Zeng; Jingzhe Yuan;Wenli Mei; Haofu Dai	Mei Wenli,Haofu Dai	Marine Drugs	2017	15	381			1			Aspergillus	fumigatus JRJ111048			1												1															1
Versicones E-H and arugosin K produced by the mangrove-derived fungus Aspergillus versicolor HDN11-84	Feng Li,Wenqiang Guo, Qian Che, Tianjiao Zhu, Qianqun Gu, Dehai Li	Dehai Li	The Journal of Antibiotics	2017	70	174			1			Aspergillus	versicolor HDN11-84			1					1													1
Acetylcholinesterase Inhibitory Meroterpenoid from a Mangrove Endophytic Fungus Aspergillus sp 16-5c	Yuhua Long ;Hui Cui ; Xinglie Liu ; Ze’en Xiao; Shitong Wen ; Zhigang She ; Xishan Huang	Xishan Huang	Molecules	2017	22	727			1			Aspergillus	sp 16-5c			1												1								1
Aspergone, a new chromanone derivative from fungus Aspergillus sp SCSIO41002 derived of mangrove soil sample	Bin Yang; Huaming Tao; Xiao-Chu Qin;Zhen Wang;Junde Dong; Xiuping Lin; Xuefeng Zhou;Jian-Lin Li;Zheng-Chao Tu ;Yonghong Liu	Yonghong Liu	The Journal of Antibiotics	2017	70	788			1			Aspergillus	sp SCSIO41002			1					1																						1
Diaporisoindoles A−C: Three Isoprenylisoindole Alkaloid Derivatives from the Mangrove Endophytic Fungus Diaporthe sp. SYSU-HQ3	Hui Cui,Yun Lin,Mingchu Luo,Yongjun Lu,Xishan Huang,and Zhigang She	ZhigangShe She	Organic Letters	2017	19	5621			1			Diaporthe	sp. SYSU-HQ3			1							1																				1
New 12,8-Eudesmanolides from Eutypella sp. 1–15	Yuezhou Wang;Yue Wang;Anan Wu;LeiZhang;Zhiyu Hu;Huiying Huang;Qingyan Xu;Xianming Deng	Qingyan Xu,Xianming Deng	The Journal of Antibiotics	2017	70	1029			1			Eutypella	sp. 1–15			1								1							1			1
Lasiodiplactone A, a novel lactone from the mangrove endophytic fungus Lasiodiplodia theobromae ZJ-HQ1†	Senhua Chen,Zhaoming Liu, Hongju Liu,Yuhua Long,Dongni Chen,Yongjun Lu,Zhigang She	Zhigang She	Organic & Biomolecular Chemistry	2017	15	6338			1			Lasiodiplodia	theobromae ZJ-HQ1			1											1										1				1
A new antibacterial chromone derivative from mangrove-derived fungus Penicillium aculeatum (No. 9EB)	Huarong Huang, Ting Liu, Xiaoen Wu, Junxi Guo, Xiong Lan, Qin Zhu, Xi Zheng ; Kun Zhang	Huarong Huang	Natural Product Research	2017	22	2593			1			Penicillium	aculeatum (No. 9EB)			1					1										1										1
New chlorinated xanthone and anthraquinone produced by a mangrove-derived fungus Penicillium citrinum HL-5126	Ke-Yao He, Cheng Zhang, Yi-Ru Duan, Guo-Lei Huang, Chun-Yan Yang, Xing-Rui Lu, Cai-Juan Zheng and Guang-Ying Chen	Cai-Juan Zheng	The Journal of Antibiotics	2017	70	823			1			Penicillium	citrinum HL-5126			1					1										1
Penicilones A−D, Anti-MRSA Azaphilones from the Marine-Derived Fungus Penicillium janthinellum HK1‑6	Min Chen; Nan-Xing Shen; Zhi-Qi Chen;Feng-Min Zhang;and Yang Chen	Min Chen	Journal of Natural Products	2017	80	1081			1			Penicillium	janthinellum HK1‑6			1					1										1
N-Me-trichodermamide B isolated from Penicillium janthinellum, with antioxidant properties through Nrf2-mediated signaling pathway	Zhen Yang; Mei-lin Zhu; De-hai Li; Rong Zeng ; Bing-nan Han	Bingnan Han,Rong Zeng,De-hai Li	Bioorganic & Medicinal Chemistry	2017	25	6614			1			Penicillium	janthinellum HDN 13-309			1							1															1
Vaccinols J-S, ten new salicyloid derivatives from the marine mangrove-derived endophytic fungus Pestalotiopsis vaccinii	Junfeng Wang;Rui Liang;Shengrong Liao;Bin Yang;Zhengchao Tu;Xiuping Lin;Bingui Wang;Yonghong Liu	Yonghong Liu	Fitoterapia	2017	120	164			1			Pestalotiopsis	vaccinii			1											1		salicyloid derivatives				1
Idenbtification and antifungal activity of metabolites from the mangrove fungus Phoma sp. L28	Song Huang, Jiaxin Xu, Fenqi Li, Danli Zhou,Li Xu and Chunyuan Li	Chunyuan Li	Chemistry of Natural Compounds	2017	53	237			1			Phoma	sp. L28			1					1											1
Induction of Diverse Bioactive Secondary Metabolites from the Mangrove Endophytic Fungus Trichoderma sp. (Strain 307) by Co-Cultivation with Acinetobacter johnsonii (Strain B2)	Liuhong Zhang; Shah Iram Niaz; Dilfaraz Khan; Zhen Wang; Yonghong Zhu; Haiyun Zhou; Yongcheng Lin; Jing Li; Lan Liu	Lan Liu,Jing Li	Maine Drugs	2017	15	35			1			Trichoderma sp. (Strain 307) and Acinetobacter johnsonii (Strain B2)				1												1													1
A new nonadride derivative from the co-culture broth of two mangrove fungi	Weijia Ding;Yingchi Lu;Zhihao Feng;Shuhua Luo;Chunyuan Li	Chunyuan Li	Chemistry of Natural Compounds	2017	53	691			1			Unidentified				1													1			1
A new 20-membered macrolide produced by a marine-derived Micromonospora strain	Peng Fei; Wang Chuan-xi; Xie Yang; Jiang Hong-lei; Chen Lu-jie; Paulina Uribe; Alan T. Bull; Michael Goodfellow; Jiang Hong;Lian Yun-yang	Lian Yun-yang	Natural Product Research	2013	27	1366				1		Micromonospora	Sp.		1						1													1
Nitrosporeusines A and B, Unprecedented Thioester-Bearing Alkaloids from the Arctic Streptomyces nitrosporeus	Aigang Yang; Longlong Si;Zhenping Shi;Li Tian; Dong Liu; Demin Zhou; Peter Proksch; Wenhan Lin	Li Tian	Organic Letters	2013	15	5366				1		Streptomyces	nitrosporeus	1									1										1
Venezuelines A–G, new phenoxazine-based alkaloids and aminophenols from Streptomyces venezuelae and the regulation of gene target Nur77	Jinwei Ren ; Dong Liu ; Li Tian ; Yangye Wei;Peter Proksch ; Jinzhang Zeng ;Wenhan Lin	Jinzhang Zeng	Bioorganic & Medicinal Chemistry Letters	2013	23	301		1				Streptomyces	venezuelae	1									1											1
Three antimycobacterial metabolites identified from a marine-derived Streptomyces sp. MS100061	Caixia Chen; Jian Wang;Hui Guo; Weiyuan Hou ; Na Yang ;Biao Ren ;Mei Liu ; Huanqin Dai ;Xueting Liu ; Fuhang Song ; Lixin Zhang	Fuhang Song	Applied Microbiology & Biotechnology	2013	97	3885				1		Streptomyces	sp. MS100061	1													1				1
Abyssomicins from the South China Sea Deep-Sea Sediment Verrucosispora sp.: Natural Thioether Michael Addition Adducts as Antitubercular Prodrugs	Qian Wang, Fuhang Song, Xue Xiao, Pei Huang, Li Li, Aaron Monte, Wael M. Abdel-Mageed, Jian Wang, Hui Guo, Wenni He, Feng Xie, Huanqin Dai, Miaomiao Liu, Caixia Chen, Hao Xu, Mei Liu, Andrew M. Piggott, Xueting Liu,* Robert J. Capon,* and Lixin Zhang	Xueting Liu,Robert J. Capon	Angewandte Chemie	2013	52	1231				1		Verrucosispora	sp.	1							1																	1
New Azalomycin F Analogs from Mangrove Streptomyces sp. 211726 with Activity against Microbes and Cancer Cells	Ganjun Yuan ; Kui Hong ; Haipeng Lin ;Zhigang She ; Jia Li	Kui Hong	Marine Drugs	2013	11	817				1		Streptomyces	sp. 211726			1					1										1	1		1
Terretonin, ophiobolin, and drimane terpenes with absolute configurations from an algicolous Aspergillus ustus	Xianghong Liu;Fengpiao Miao;Mingfeng Qiao; Robert H. Cichewicz; NaiYun Ji	X.-H. Liu	RSC Advances	2013	3	588			1			Aspergillus	ustus				1							1							1
Two new polyketides from a marine sediment-derived fungus Eutypella scoparia FS26	Li Sun; Dongli Li; Meihua Tao; Yuchan Chen; Qingbo Zhang; Feijun Dan; Weimin Zhang	Weimin Zhang	Natural Product Research	2013	27	1298			1			Eutypella	scoparia FS26	1							1													1
Aromatic polyketides from a sponge-derived fungus Metarhizium anisopliae mxh-99 and their antitubercular activities	Xianglan Kong;Xinhua Ma;Yunying Xie;Shengxin Cai;Tianjiao Zhu;Qianqun Gu;Dehai Li	Li Dehai	Archives of Pharmacal Research	2013	36	739			1			Metarhizium	anisopliae mxh-99					1			1										1
Triazoles and Other N-Containing Metabolites from the Marine-Derived Endophytic Fungus Penicillium chrysogenum EN-118	Chun-Yan An; Xiao-Ming Li; Chun-Shun Li; Shu-Shan Gao; Zhuo Shang; Bin-Gui Wang	Bin-Gui Wang	Helvetica Chimica Acta	2013	96	682			1			Penicillium	chrysogenum EN-118			1							1											1
Antifouling Indole Alkaloids from Two Marine Derived Fungi	Fei He; Zhuang Han; Jiang Peng; Pei-Yuan Qian; Shu-Hua Qi	Shu-Hua Qi	Natural Product Communications	2013	8	329			1			Penicillium Aspergillus	sp. sydowii					1					1								1									1
Asperelines G (Ia) and H (Ib), Two New Peptaibols from the Marine‐Derived Fungus Trichoderma asperellum.	Li Chen, Ping Zhong, Jian-Ru Pan, Kang-Jing Zhou, Kai Huang, Zhe-Xiang Fang, and Qi-Qing Zhang	Li Chen	Heterocycles	2013	87	645			1			Trichoderma	asperellum	1								1												1
Trichodermaerin, a New Diterpenoid Lactone from the Marine Fungus Trichoderma erinaceum Associated with the Sea Star Acanthaster planci	Zhong-Liang Xie; Hou-Jin Li; Lai-You Wang; Wan-Ling Liang; Wei Liu;Wen-Jian Lan	Hou-Jin Li	Natural Product Communications	2013	8	67			1			Trichoderma	erinaceum					1						1										1
Sulfur-Containing Cytotoxic Curvularin Macrolides from Penicillium sumatrense MA-92, a Fungus Obtained from the Rhizosphere of the Mangrove Lumnitzera racemosa	Ling-Hong Meng; Xiao-Ming Li; Cui-Ting Lv;Chun-Shun Li; Gang-Ming Xu;Cai-Guo Huang; Bin-Gui Wang	Cai-Guo Huang	Journal of Natural Products	2013	76	2145			1			Penicillium	sumatrense MA-92			1					1													1
Four New Citrinin Derivatives from a Marine-Derived Penicillium sp. Fungal Strain	Mei Ling Wang ;Chun Hua Lu; Qing Yan Xu ; Si Yang Song ; Zhi Yu Hu ;Zhong Hui Zheng	ZhongHui Zheng	Molecules	2013	18	5723			1			Penicillium	sp. ML226	1							1													1
Isolation and characterization of a new iturinic lipopeptide, mojavensin A produced by a marine-derived bacterium Bacillus mojavensis B0621A	Zongwang Ma,Nan Wang,Jiangchun Hu and Shujin Wang	Jiangchun Hu	The Journal of Antibiotics	2012	65	317		1				Bacillus	mojavensis B0621A					1				1												1
Pseudoalteromone A: a novel bioactive ubiquinone from a marine bacterium Pseudoalteromonas sp. CGH2XX (Pseudoalteromonadaceae)	Yu-Hsin Chen,Yu-Hsin Chen,Tsong-Long Hwang,Wei-Hsien Wang,Ching-Feng Weng,Jimmy Kuo,Ping-Jyun Sung ⇑	Jimmy Kuo and Ping-Jyun Sung	Tetrahedron Letters	2012	53	1675		1				Pseudoalteromonas	sp. CGH2XX					1									1							1
Cytotoxic Angucycline Class Glycosides from the Deep Sea Actinomycete Streptomyces lusitanus SCSIO LR32	Hongbo Huang, Tingting Yang, Xiangmei Ren, Jing Liu,Yongxiang Song,Aijun Sun,Junying Ma,Bo Wang, Yun Zhang, Caiguo Huang,Changsheng Zhang, and Jianhua Ju	Jianhua Ju	Journal of Natural Products	2012	75	202				1		Streptomyces	lusitanus SCSIO LR32	1							1													1
Spiroindimicins A–D: New Bisindole Alkaloids from a Deep-Sea-Derived Actinomycete	Wenjun Zhang, Zhong Liu, Sumei Li, Tingting Yang, Qingbo Zhang, Liang Ma,Xinpeng Tian, Haibo Zhang, Caiguo Huang, Si Zhang, Jianhua Ju, Yuemao Shen,and Changsheng Zhang	Changsheng Zhang	Organic Letters	2012	14	3364				1		Streptomyces	sp. SCSIO 03032	1									1											1
Streptocarbazoles A and B, Two Novel Indolocarbazoles from the Marine-Derived Actinomycete Strain Streptomyces sp. FMA	Peng Fu, Chunli Yang, Yi Wang, Peipei Liu,Yiming Ma, Lei Xu, Mingbo Su,Kui Hong,Weiming Zhu	Weiming Zhu,Kui Hong	Organic Letters	2012	14	2422				1		Streptomyces	sp. FMA			1							1											1
Porric acid D from marine-derived fungus Alternaria sp. isolated from Bohai Sea	Xiuli Xu, Shujiang Zhao, Junli Wei,Nianqiao Fang,Liyuan Yin, and Jinsheng Sun3*	Jinsheng SUN	Chemistry of Natural Compounds	2012	47	893			1			Alternaria	sp.		1						1										1
Spiculisporic Acids B–D, Three New γ-Butenolide Derivatives from a Sea Urchin-Derived Fungus Aspergillus sp. HDf2	Rong Wang,Tian-Mi Liu,Ming-Hui Shen, Ming-Qiu Yang, Quan-Ying Feng,Xian-Ming Tang,and Xiang-Min Li	Xiangmin Li	Molecules	2012	17	13175			1			Aspergillus	sp. HDf2					1							1						1
A new sesquiterpene from an endophytic Aspergillus versicolor strain.	Xiang-Hong Liu, Feng-Ping Miao, Xiao-Dong Li, Xiu-Li Yin ,Nai-Yun Ji	Naiyun Ji	Natural Product Communications	2012	7	819			1			Aspergillus	versicolor			1								1							1								1
Two New Sesquiterpenes from the Marine Fungus Eutypella scoparia FS26 from the South China Sea	Li Sun,Dong-Li Li,Mei-Hua Tao,Fei-Jun Dan,Wei-Min Zhang	Weimin Zhang	Helvetica Chimica Acta	2012	95	157			1			Eutypella	scoparia FS26	1										1										1
Antibacterial Anthraquinone Derivatives from a Sea Anemone-Derived Fungus Nigrospora sp	Kai-Lin Yang,Mei-Yan Wei,Chang-Lun Shao,Xiu-Mei Fu,Zhi-Yong Guo,Ru-Fang Xu,Cai-Juan Zheng,Zhi-Gang She,Yongcheng Lin and Changyun Wang	Chang-Lun Shao	Journal of Natural Products	2012	75	935			1			Nigrospora	sp		1						1										1
Antimicrobial Aromatic Polyketides from Gorgonian-Associated Fungus, Penicillium commune 518	Junfeng Wang;Peipei Liu;Yi Wang;Hui Wang;Jing Li;Yibin Zhuang;Weiming Zhu	Weiming Zhu	Chinese Journal of Chemistry	2012	30	1236			1			Penicillium	commune 518		1						1										1
Cytotoxic Dihydrothiophene-Condensed Chromones from Marine-Derived Fungus Penicillium oxalicum	Yu-Lin Sun, Fei He, Kai-Sheng Liu, Xiao-Yong Zhang, Jie Bao, Yi-Fei Wang, Xu-Hua Nong, Xin-Ya Xu, Shu-Hua Qi	Shuhua Qi	Planta Medica	2012	78	1957			1			Penicillium	oxalicum					1			1													1
Spiroketals, isocoumarin, and indoleformic acid derivatives from saline soil derived fungus Penicillium raistrickii	Li-Ying Ma;Wei-Zhong Liu;Li Shen;Yuling Huang;Xianguo Rong;Yanyan Xu;Xuedong Gao	Weizhong Liu	Tetrahedron	2012	68	2276			1			Penicillium	raistrickii	1														1						1				1
Two new compounds from marine-derived fungus Penicillium sp. F11	Ping Zhuang;Xixiang Tang;Zhiwei Yi;Yingkun Qiu;Zhen wu	Yingkun Qiu	Journal of Asian Natural Products Research	2012	14	197			1			Penicillium	sp. F11						1								1							1
Neuraminidase Inhibitory Polyketides from the Marine-derived Fungus Phoma herbarum	GaoFei Zhang;WenBo Han; Jiang Tao Cui;Seik Weng Ng;Zhi Kai Guo; Ren Xiang Tan;Hui Ming Ge	Hui Ming Ge	Planta Medica	2012	78	76			1			Phoma	herbarum			1					1																						1
Novel sorbicillin analogues from the marine fungus Trichoderma sp. associated with the seastar Acanthaster planci	Wenjian Lan;Yang Zhao;Zhongliang Xie;Lizhen Liang;Weiyan Shao;Longping Zhu;Depo Yang;Xiaofeng Zhu;Houjin Li	Houjin Li	Natural Product Communications	2012	7	1337			1			Trichoderma	sp.					1											1					1
Diketopiperazine alkaloids from a mangrove rhizosphere soil derived fungus Aspergillus effuses H1-1	Huquan Gao; Weizhong Liu; Tianjiao Zhu; Xiaomei Mo; Attila Mándi; Tibor Kurtán; Jing Li; Jing Ai; Qianqun Gu; Dehai Li	Dehai Li，Jing Li，Tibor Kurtán	Organic & Biomolecular Chemistry	2012	10	9501			1			Aspergillus	effuses H1-1			1							1											1
Antimicrobial aflatoxins from the marine-derived fungus Aspergillus flavus 092008	Hui Wang;Zhenyu Lu;Hai-Jun Qu;Peipei Liu;Chengdu Miao;Tonghan Zhu;Jing Li;Kui Hong;Weiming Zhu	Weiming Zhu	Archives of Pharmacal Research	2012	35	1387			1			Aspergillus	flavus 092008			1					1										1			1
Alkaloid and Anthraquinone Derivatives Produced by the Marine-Derived Endophytic Fungus Eurotium rubrum	Huijiao Yan;Xiaoming Li;Chunshun Li; Bingui Wang	Bingui Wang	Helvetica Chimica Acta	2012	95	163			1			Eurotium	rubrum			1												1			1			1
Diverse Secondary Metabolites Produced by Marine-Derived Fungus Nigrospora sp. MA75 on Various Culture Media	Zhuo Shang;Xiaoming Li, Chunshun Li;Bingui Wang	Bingui Wang	Chemistry & Biodiversity	2012	9	1338			1			Nigrospora	sp. MA75			1												1			1			1
Meroterpenoid and Diphenyl Ether Derivatives from Penicillium sp. MA-37, a Fungus Isolated from Marine Mangrove Rhizospheric Soil	Yi Zhang;Xiaoming Li;Zhuo Shang;Chunshun Li;Naiyun Ji;Bingui Wang	Bingui Wang，Naiyun Ji	Journal of Natural Products	2012	75	1888			1			Penicillium	sp. MA-37			1												1			1								1
Cytotoxic Bipyridines from the Marine-Derived Actinomycete Actinoalloteichus cyanogriseus WH1-2216-6	Peng Fu;Shuxia Wang;Kui Hong;Xia Li;Peipei Liu;Yi Wang;Weiming Zhu	Weiming Zhu	Journal of Natural Products	2011	74	1751				1		Actinoalloteichus	cyanogriseus WH1-2216-6	1									1								1			1
Pseudonocardians A--C, New Diazaanthraquinone Derivatives from a Deap-Sea Actinomycete Pseudonocardia sp. SCSIO 01299	Sumei Li; Xinpeng Tian; Siwen Niu; Wenjun Zhang;Yuchan Chen; Haibo Zhang;Xianwen Yang; Weimin Zhang; Wenjun Li;Si Zhang;JianhuaJu;Changsheng Zhang	Changsheng Zhang	Marine Drugs	2011	9	1428				1		Pseudonocardia	sp. SCSIO 01299	1							1										1			1
A New Anthracene Derivative from Marine Streptomyces sp. W007 Exhibiting Highly and Selectively Cytotoxic Activities	Hongyu Zhang;Hongpeng Wang;Hongli Cui;Zonggang Li;Zeping Xie;Yang Pu;Fuchao Li;SongQin	SongQin	Marine Drugs	2011	9	1502				1		Streptomyces	sp. W007								1													1
1H and 13C assignments of two new macrocyclic lactones isolated from Streptomyces sp. 211726 and revised assignments of Azalomycins F3a, F4a and F5a	Ganjun Yan;Haipeng Lin;Cheng Wang;KuiHong;Yue Liu; Jiali	KuiHong	Magnetic Resonance in Chemistry	2011	49	30				1		Streptomyces	sp. 211726			1					1										1			1
Benzamides and Quinazolines from a Mangrove Actinomycetes Streptomyces sp. (No. 061316) and Their Inhibiting Caspase-3 Catalytic Activity in Vitro	Guodong Chen, Hao Gao, Jinshan Tang, Yuanfan Huang, Ying Chen, Ying Wang, Huinan Zhao, Haipeng Lin, Qingyi Xie, Kui Hong, Jia Li, Xinsheng Yao	Xinsheng Yao	Chemical & Pharmaceutical Bulletin	2011	59	447				1		Streptomyces	sp. (No. 061316)			1													1														1
Steroids and an oxylipin from an algicolous isolate of Aspergillus flavus	Mingfei Qiao, Naiyun Ji,Fengping Miao,Xiuli Yin	Naiyun Ji	Magnetic Resonance in Chemistry	2011	49	366			1			Aspergillus	flavus				1											1								1
Hirsutane Sesquiterpenoids from the Marine-Derived Fungus Chondrostereum sp.	Houjin Li, Wenjian Lan,ChiKeung Lam; Fen Yang; XiaoFeng Zhu	Wenjian Lan	Chemistry & Biodiversity	2011	8	317			1			Chondrostereum	sp.					1						1										1
Three New Compounds from Aspergillus terreus PT06-2 Grown in a High Salt Medium	Yiwang,Jinkai Zheng,Peipei Liu,Wei Wang,Weiming Zhu	Weiming Zhu	Marine Drugs	2011	9	1368			1			Aspergillus	terreus PT06-2 Grown	1															1		1		1			1
Conidiogenones H and I, Two New Diterpenes of Cyclopiane Class from a Marine-Derived Endophytic Fungus Penicillium chrysogenum QEN-24S	Shushan Gao,Xiaoming Li,Yi Zhang,Chunshun Li,Bingui Wang	Bingui Wang	Chemistry & Biodiversity	2011	8	1748			1			Penicillium	chrysogenum QEN-24S				1							1							1
Penicitrinols F-I, New Citrinin Derivatives from the Marine-Derived Fungus Penicillium citrinum	Chen, Li; Liu, Wei; Huang, Kai; Hu, Xiao ; Fang, Zhe-Xiang ; Wu, Jiu-Lin ; Zhang, Qi-Qing	Li Chen	Heterocycles	2011	83	1853			1			Penicillium	citrinum	1																				1
Triazole and Dihydroimidazole Alkaloids from the Marine Sediment-Derived Fungus Penicillium paneum SD-44	Li, Chun-Shun; An, Chun-Yan ; Li, Xiao-Ming; Gao, Shu-Shan; Cui, Chuan-Ming; Sun, Hao-Fen; Wang, Bin-Gui	Bingui Wang	Journal of Natural Products	2011	74	1331			1			Penicillium	paneum SD-44	1									1											1
New Cytotoxic Metabolites from a Deep‐Sea‐Derived Fungus, Phialocephala sp., Strain FL30r	DeHai Li, ShengXin Cai, TianJiao Zhu, FengPing Wang, Xiang Xiao, QianQun Gu	Qianqun Gu	Chemistry & Biodiversity	2011	8	895			1			Phialocephala	sp., Strain FL30r	1														1						1
Three New Cytochalasins from the Marine-Derived Fungus Spicaria elegans KLA03 by Supplementing the Cultures with l- and d-Tryptophan	Wang, Fa-Zuo; Wei, Hong-Juan; Zhu, Tian-Jiao; Li, De-Hai; Lin, Zhen-Jian; Gu, Qian-Qun	Qianqun Gu	Chemistry & Biodiversity	2011	8	887			1			Spicaria	elegans KLA03	1													1							1
Two New Meroterpenes from the Mangrove Endophytic Fungus Aspergillus sp. 085241B	Song, Yong-Xiang; Qiao, Li-Tao;Wang, Jia-Jian; Zeng, Hua-Ming; She, Zhi-Gang; Miao, Cheng-Du; Hong, Kui; Gu, Yu-Cheng; Liu, Lan; Lin, Lin, Yong-Cheng	Liu, Lan	Helvetica Chimica Acta	2011	94	1875			1			Aspergillus	sp. 085241B			1											1							1
Prenylated Polyhydroxy-p-terphenyls from Aspergillus taichungensis ZHN-7-07.	Shengxin Cai,Shiwei Sun;Huinan Zhou,Xianglan Kong,Tianjiao Zhu,Dehai Li,Qianqun Gu	Dehai Li	Journal of Natural Products	2011	74	1106			1			Aspergillus	taichungensis ZHN-7-07			1											1							1
Azaphilones and p-Terphenyls from the Mangrove Endophytic Fungus Penicillium chermesinum (ZH4-E2) Isolated from the South China Sea	Hongbo Huang,Xiaojun Feng,Zeen Xiao,Lan Liu,Hanxiang Li,Lin Ma,Yongjun Lu,Jianhua Ju, Zhigang She, Yongcheng Lin	Zhigang She	Journal of Natural Products	2011	74	997			1			Penicillium	chermesinum (ZH4-E2)			1												1								1					1
Cerebrosides and 2-Pyridone Alkaloids from the Halotolerant Fungus Penicillium chrysogenum Grown in a Hypersaline Medium	Xiaoping Peng,Yi Wang,Kunlai Sun,Peipei Liu,Xia Yin, Weiming Zhu	Weiming Zhu	Journal of Natural Products	2011	74	1298			1			Penicillium	chrysogenum			1												1			1
Cerebrosides of the Halotolerant Fungus Alternaria raphani Isolated from a Sea Salt Field	Wenliang Wang,Yi Wang,Hongwen Tao,Xiaoping Peng,Peipei Liu,Weiming Zhu	Weiming Zhu	Journal of Natural products	2009	72	1965			1			Alternaria	raphani						1									1			1
A new gliotoxin analogue from a marine-derived fungus Aspergillus fumigatus Fres	Wenying Zhao,Tinjiao Zhu,Xiaoxian Han,Guotao Fan,Hongbing Liu,Weiming Zhu, Qianqun Gu	Weiming Zhu	Natural Product Research	2009	23	203			1			Aspergillus	fumigatus Fres	1													1							1
Novel Cyclic Hexapeptides from Marine-Derived Fungus, Aspergillus sclerotiorum PT06-1	Jinkai Zheng,Huajie Zhu,Kui Hong,Yi Wang, Peipei Liu, Xin Wang,Xiaoping Peng,Weiming Zhu	Weiming Zhu	Organic Letters	2009	11	5262			1			Aspergillus	sclerotiorum PT06-1						1					1							1	1		1
Structure elucidation and NMR assignments for three anthraquinone derivatives from the marine fungus Fusarium sp. (No. ZH‐210)	Yiguang Chen, Xiaoling Cai, Jiahui Pan, Junping Gao, Jing Li , Jie Yuan , Liwu Fu, Zhigang She, Yongcheng Lin	Zhigang She	Magnetic Resonance in Chemistry	2009	47	362			1			Fusarium	sp. (No. ZH‐210)			1					1													1
Cytotoxic piperazine-2,5-dione derivatives from marine fungus Gliocladium sp	Yao, Yao; Tian, Li; Li, Juan; Cao, Jiaqing; Pei, Yuehu	Yuehu Pei	Pharmazie	2009	64	616			1			Gliocladium	sp	1								1												1
Breviane Spiroditerpenoids from an Extreme-Tolerant Penicillium sp Isolated from a Deep Sea Sediment Sample	Li, Yan; Ye, Dezan; Chen, Xulin; Lu, Xinhua; Shao, Zongze; Zhang, Hua ; Che, Yongsheng	YongSheng Che	Journal of Natural Products	2009	72	912			1			Penicillium	sp	1										1									1	1
A new cytotoxic isocoumarin from endophytic fungus Penicillium SP. 091402 of the mangrove plant Bruguiera sexangula	Han, Zhuang; Mei, Wenli; Zhao, Youxing; Deng, Yuanyuan; Dai, Haofu	Han Zhuang	Chemistry of Natural Compounds	2009	45	805			1			Penicillium	SP. 091402			1													1					1
Secondary metabolites from the mangrove endophytic fungus Penicillium sp. (SBE-8).	Guo, Zhiyong; Cheng, Fan; Zou, Kun; Wang, Junzhi; She, Zhigang; Lin, Yongcheng	Zhigang She	Natural Product Communications	2009	4	1481			1			Penicillium	sp. (SBE-8)			1					1													1
Cytotoxic Sorbicillinoids and Bisorbicillinoids from a Marine-Derived Fungus Trichoderma sp.	Du, Lin; Zhu, Tianjiao ; Li, LiYuan; Cai, Shengxin;Zhao, Boyu; Gu, Qianqun	Qianqun Gu	Chemical & Pharmaceutical Bulletin	2009	57	220			1			Trichoderma	sp.	1							1													1
p-Aminoacetophenonic Acids Produced by a Mangrove Endophyte Streptomyces sp. (strain HK10552)	Fangfang Wang, Minjuan Xu, Qingshan Li, Isable Sattler and Wenhan Lin	Qingshan Li,Minjuan Xu	Molecules	2010	15	2782				1		Streptomyces	sp. (strain HK10552)			1											1							1
Three new dioxopiperazine metabolites from a marine-derived fungus Aspergillus fumigatus Fres.	Wen Ying Zhao, Tian Jiao Zhu, Guo Tao Fan, Hong Bing Liu, Yu Chun Fang, Qian Qun Gu and Wei Ming Zhu	Qian Qun Gua	Natural Product Research	2010	24	953			1			Aspergillus	fumigatus	1								1												1
7-Nor-ergosterolide, a Pentalactone-Containing Norsteroid and Related Steroids from the Marine-Derived Endophytic Aspergillus ochraceus EN-31	Chuan-Ming Cui, Xiao-Ming Li, Li Meng, Chun-Shun Li, Cai-Guo Huang, and Bin-Gui Wang	Bin-Gui Wang	Journal of Natural Products	2010	73	1780			1			Aspergillus	ochraceus EN-31				1							1							1	1		1
Asporyergosterol, A New Steroid from an Algicolous Isolate of Aspergillus oryzae	Ming-Feng Qiao, Nai-Yun Ji, Xiang-Hong Liu, Fang Li and Qin-Zhao Xue	Nai-Yun Ji	Natural Product Communications	2010	5	1575			1			Aspergillus	oryzae				1							1																			1
Structural determination of aspericins A–C, new furan and pyran derivates from the marine-derived fungus Rhizopus sp. 2-PDA-61, by 1D and 2D NMR spectroscopy	Fazuo Wang,Tianjiao Zhu,Min Zhang,Aiqun Lin,Weiming Zhua and Qianqun Gu	Qianqun Gua	Magnetic Resonance in Chemistry	2010	48	155			1			Rhizopus	sp. 2-PDA-61					1			1													1
Trichoderone, a novel cytotoxic cyclopentenone and cholesta-7, 22-diene-3 beta, 5 alpha, 6 beta-triol, with new activities from the marine-derived fungus Trichoderma sp.	Jianlan You,Huanqin Dai,Zhihui Chen,Guangjie Liu,Zhengxiang He,Fuhang Song,Xiang Yang,Haian Fu,Lixin Zhang,Xiaoping Chen	Lixin Zhan	Journal of Industrial Microbiology & Biotechnology	2010	37	245			1			Trichoderma	sp.	1										1							1			1
Three Dimeric Naphtho-γ-Pyrones from the Mangrove Endophytic Fungus Aspergillus tubingensis Isolated from Pongamia pinnata	Hong-Bo Huang, Xiao-Jun Feng, Lan Liu, Bin Chen, Yong-Jun Lu, Lin Ma, Zhi-Gang She, Yong-Cheng Lin	Yong-Cheng Lin	Planta Medica	2010	76	1888			1			Aspergillus	tubingensis I			1					1																				1		1
Isoflavones from the Mangrove Endophytic Fungus Fusarium sp. (ZZF41)	Zhongjing Huanga, Jianxiang Yang, Zhigang She and Yongcheng Lin	Zhongjing Huang	Natural Product Communications	2010	5	1771			1			Fusarium	sp. (ZZF41)			1					1													1
SZ-685C, a marine anthraquinone, is a potent inducer of apoptosis with anticancer activity by suppression of the Akt/FOXO pathwaybph_577 689..697	Gui’e Xie, Xun Zhu, Qing Li, Minghui Gu, Zhenjian He, Jueheng Wu, Jun Li, Yongcheng Lin, Mengfeng Li, Zhigang She and Jie Yuan	Gui’e Xie,Xun Zhu	British Journal of Pharmacology	2010	159	689			1			No. 1403				1					1													1
New Lactone and Xanthone Derivatives Produced by a Mangrove Endophytic Fungus Phoma sp. SK3RW1M from the South China Sea	Jia-Hui Pan, Juan-Juan Deng, Yi-Guang Chen, Jun-Ping Gao, Yong-Cheng Lin, Zhi-Gang She, and Yu-Cheng Gu	Yong-Cheng Lin	Helvetica Chimica Acta	2010	93	1369			1			Phoma	sp. SK3RW1M			1					1													1
The bioactive metabolites of the mangrove endophytic fungus Talaromyces sp. ZH-154 isolated from Kandelia candel (L.) Druce.	Liu, Fan; Cai, Xiao-Ling;Yang, Hong; Xia, Xue-Kui; Guo, Zhi-Yong); Yuan, Jie; Li, Meng-Feng; She, Zhi-Gang; Lin, Yong-Cheng	She, Zhi-Gang	Planta Medica	2010	76	185			1			Talaromyces	sp. ZH-154			1					1										1			1
Discovery of a new biphenyl derivative by epigenetic manipulation of marine-derived fungus Aspergillus versicolor	Jing Xuan Zhu, Lijian Ding,Shan He	Lijian Ding,Shan He	Natural Product Research	2018		10.1080/14786419.2018.1465423			1			Aspergillus	versicolor	1							1										1
Penicillilactone A, a novel antibacterial 7-membered lactone derivative from the sponge-associated fungus Penicillium sp.LS54	Yong Liu,Lijian Ding,Fang Fang,Shan He	Lijian Ding,Shan He	Natural Product Research	2018		10.1080/14786419.2018.1452012			1			Penicillium	sp.LS54					1			1										1
Antioxidant xanthones and anthraquinones isolated from a marine-derived fungus Aspergillus versicolor	WU Ze-Hong, LIU Dong, XU Ying, CHEN Jian-Liang, LIN Wen-Han	Jianliang Chen, Wenhan Lin	Chinese Journal of Natural Medicines	2018	16	219			1			Aspergillus	versicolor	1														1						1				1
Isolation, identification, and cytotoxicity of a new isobenzofuran derivative from marine Streptomyces sp. W007*	ZHANG Hongyu, XIE Zeping, LOU Tingting, JIANG Peng	Pengjiang	Chinese Journal of Oceanology and Limnology	2016	34	386				1		Streptomyces	sp. W007*	1							1													1
A new nine membered lactone from a marine fungus Cladosporium sp. F14	Chenghai Gao,Xuhua Nong, Shuhua Qi,Xiongming Luo, Sizhang, Hairong Xiong	Shuahu Qi	Chinese Chemical Letters	2010	21	1355			1			Cladosporium	sp. F14		1						1										1			1
Varicuothiols A and B, New Fungal Metabolites from Aspergillus versicolor with Anti‐Inflammatory Activities	Ran Chen,Dong Liu, PengGuo,Wenhan Lin	Wenhan Lin	Chemistry & Biodiversity	2018	15	e1700445			1			Aspergillus	versicolor					1											1													1
Pyrazinone derivatives from the coral-derived Aspergillus ochraceus LCJ11-102 under high iodide salt	Xiaoping Peng,Yi Wang,Tonghan Zhu, Weiming Zhu	Weiming Zhu	Archives of Pharmacal Research	2018	41	184			1			Aspergillus	ochraceus LCJ11-102					1					1								1
Ophiobolins from the Mangrove Fungus Aspergillus ustus	Tonghan Zhu,Zhenyu Lu,Jie Fan,Liping Wang,Guoliang Zhu,Yi Wang,Xia Li,Kui Hong,Pawinee Piyachaturawat,Arthit Chairoungdua,Weiming Zhu	Weiming Zhu	Journal of Natural Products	2018	81	2			1			Aspergillus	ustus			1								1										1
Aniline-Tetramic Acids from the Deep-Sea-Derived Fungus Cladosporium sphaerospermum L3P3 Cultured with the HDAC Inhibitor SAHA	Zhenzhen Zhang,Xueqian He,Guangwei Wu,Congcong Liu,Changjun Lu,Qianqun Gu,Qian Che,Tianjiao Zhu,Guojian Zhang,Dehai Li	Dehai Li	Journal of Natural Products	2018	81	1651			1			Cladosporium	sphaerospermum L3P3	1													1							1
Structure-based discovery of cytotoxic dimeric tetrahydroxanthones as potential topoisomerase I inhibitors from a marine-derived fungus	Guangwei Wu,Xin Qi,Xiaomei Mo,Guihong Yu,Qiang Wang,Tianjiao Zhu,Qianqun Gu,Ming Liu,Jing Li,Dehai Li	Dehai Li	European Journal of Medicinal Chemistry	2018	148	268			1			Aspergillus	vericolor			1					1													1
Varitatin A, a Highly Modified Fatty Acid Amide from Penicillium variabile Cultured with a DNA Methyltransferase Inhibitor	Xueqian He,Zhenzhen Zhang,Yinghan Chen,Qian Che,Tianjiao Zhu,Qianqun Gu, Dehai Li	Dehai Li	Journal of Natural Products	2018	78	2841			1			Penicillium	variabileHXQ-H-1			1													1					1									1
Two New Diketomorpholine Derivatives and a New Highly Conjugated Ergostane-Type Steroid from theMarine Algal-Derived Endophytic Fungus Aspergillus alabamensis EN-547	SuiQun Yang,Xiaoming Li,Xin Li,Luping Chi,Bingui Wang	Bingui Wang	Marine Drugs	2018	16	114			1			Aspergillus	alabamensis EN-547				1											1			1
Bisabolane, cyclonerane, and harziane derivatives from the marine alga-endophytic fungus Trichoderma asperellum cf44-2	Yinping Song,XiangHong Liu,Zhenzhen Shi,Fengping Miao,Shengtao Fang,Naiyun Ji	Naiyun Ji	Phytochemistry	2018	152	45			1			Trichoderma	asperellum cf44-2				1							1							1
Two new tricycloalternarene acids from the marine-derived fungus Alternaria alternata ICD5-11	Shengtao Fang,Fengping Maio,Xianghong Liu,Yinping Song,Naiyun Ji	Naiyun Ji	Phytochemistry	2018	23	185			1			Alternaria	alternata ICD5-11					1									1
Identification and Proposed Relative and Absolute Configurations of Niphimycins C−E from the Marine-Derived Streptomyces sp. IMB7-145 by Genomic Analysis	Yuanyuan Hu,Mian Wang,Chunyan Wu,Yi Tan,Jiao Li,Xiaomeng Hao,Yanbo Duan,Yan Guan,Xiaoya Shang,Yiguan Wang,Chunling Xiao,Maoluo Gan	Maoluo Gan	Journal of Natural Products	2018	81	178				1		Streptomyces	sp. IMB7-145	1							1										1			1
Medermycin-Type Naphthoquinones from the Marine-Derived Streptomyces sp. XMA39	Yongjun Jiang,Dashan Zhang,Haojian Zhang,Jiaqi Li,Wanjing Ding,Chengdong Xu,Zhongjun Ma	Zhongjun Ma	Journal of Natural Products	2018	81	2120				1		Streptomyces	sp. XMA39	1								1									1	1											1
A new medermycin analog from the marinederived actinomycetes Streptomyces sp. ZS-A45	Yun Huang,Qing Jiang,Yuhong Chen,Dashan Zhang,Wanjing Ding, Zhongjun Ma	Zhongjun Ma	Journal of Asian Natural Products Research	2018		10.1080/10286020.2018.1478814				1		Streptomyces	sp. ZS-A45	1							1													1
Bioactive Indolocarbazoles from the Marine-Derived Streptomyces sp. DT-A61	Jianan Wang,Haojian Zhang,Jiaqi Li,Wanjing Ding,Zhongjun Ma	Zhongjun Ma	Journal of Natural Products	2018	81	949				1		Streptomyces	sp. DT-A61	1									1											1									1
Cytotoxic indolocarbazoles alkaloids from the streptomyces sp. A65	Biao Zhou,Lele Qin,Wanjing Ding,Zhongjun Ma	Zhongjun Ma	Tetrahedron	2018	74	726				1		streptomyces	sp. A65	1									1											1									1
Cyclizidine-Type Alkaloids from Streptomyces sp. HNA39	Yongjun Jiang,Jiaqi Li,Haojian Zhang,Wanjing Ding,Zhongjun Ma	Zhongjun Ma	Journal of Natural Products	2018	81	394				1		Streptomyces	sp. HNA39	1									1											1									1
Asperversins A and B, Two Novel Meroterpenoids with an Unusual 5/6/6/6 Ring from the Marine-Derived Fungus Aspergillus versicolor	Huaqiang Li, Weiguang Sun, Mengyi Deng, Changxing Qi, Chunmei Chen, Hucheng Zhu, Zengwei Luo, Jianping Wang,Yongbo Xue, Yonghui Zhang	Yonghui Zhang	Marine Drugs	2018	16	177			1			Aspergillus	versicolor	1													1																1
A New Breviane Spiroditerpenoid from the Marine-Derived Fungus Penicillium sp. TJ403-1	Beiye Yang,Weiguang Sun,Jianping Wang, Shuang Lin, Xiao-Nian Li, Hucheng Zhu,Zengwei Luo, Yongbo Xue, Zhengxi Hu, Yonghui Zhang	Yonghui Zhang	Marine Drugs	2018	16	110			1			Penicillium	sp. TJ403-1					1						1										1
Phytotoxicity and anti-phytopathogenic activities of marine-derived fungi and their secondary metabolites†	Rui-Huan Huang, Jian-Yu Gou, Dong-Lin Zhao, Dan Wang,Jing Liu, Guo-Yong Ma, Yi-Qiang Li, Cheng-Sheng Zhang	Chengsheng Zhang	RSC Advances	2018	8	37573			1			Alternaria	sp. (P8)						1		1											1											1
Borrelidins F–I, cytotoxic and cell migration inhibiting agents from mangrove-derived Streptomyces rochei SCSIO ZJ89	Jianbin Sun,Junli Shao,Changli Sun,Yongxiang Song,Qinglian Li,Laichun Lu,Yunfeng Hu,Chun Gui,Hua Zhang,Jianhua Ju	Jianhua Ju	Bioorganic & Medicinal Chemistry	2018	26	1488				1		Streptomyces	rochei SCSIO ZJ89			1					1													1
A New Pentacyclic Ergosteroid from Fungus Aspergillus sp. SCSIO41211 Derived of Mangrove Sediment Sample	Huaming Tao,Yunqiu Li,Xiuping Lin,Xuefeng Zhou,Junde Dong,Yonghong Liu,Bin Yang	Bin Yang	Natural Product Communications	2018	13	1629			1			Aspergillus	sp. SCSIO41211			1													1					1
Phenol Derivatives From the Sponge-Derived Fungus Didymellaceae sp SCSIO F46	Yongqi Tian,Xiuping Lin,Xuefeng Zhou, Yonghong Liu	Yonghong Liu	Frontiers in Chemistry	2018	6	536			1			Didymellaceae	SCSIO F46					1			1													1									1
Structurally Diverse Polyketides From the Mangrove-Derived Fungus Diaporthe sp SCSIO 41011 With Their Anti-influenza A Virus Activities	Xiaowei Luo,Jie Yang,Feimin Chen,Xiuping Lin,Chunmei Chen,Xuefeng Zhou, Shuwen Liu,Yonghong Liu	Yonghong Liu	Frontiers in Chemistry	2018	6	282			1			Diaporthe	sp SCSIO 41011			1					1												1
Activated production of silent metabolites from marine-derived fungus Penicillium citrinum	Yuqin Gu,Peiyu Ding,Zhipeng Liang,Yan song,Yonghong Liu,Guangtong Chen,Jian Lin Li	Jianlin Li	Fitoterapia	2018	127	207			1			Penicillium	citrinum					1				1									1			1
Isochromophilones A−F, Cytotoxic Chloroazaphilones from the Marine Mangrove Endophytic Fungus Diaporthe sp. SCSIO 41011	Xiaowei Luo,Xiuping Lin,Huaming Tao,Junfeng Wang,Jiayi Li,Bin Yang,Xuefeng Zhou, Yonghong Liu	Yonghong Liu	Journal of Natural Products	2018	81	934			1			Diaporthe	sp. SCSIO 41011			1					1													1
Prenylated indole alkaloids and chromone derivatives from the fungus Penicillium sp SCSI0041218	Bin Yang,Huaming Tao,Xiuping Lin,Junfeng Wang,Shengrong Liao,Junde Dong,Xuefeng Zhou, Yonghong Liu	Yonghong Liu	Tetrahedron	2018	74	77			1			Penicillium	sp SCSI0041218			1												1															1
Nitrobenzoyl Sesquiterpenoids with Cytotoxic Activities from a Marine-Derived Aspergillus ochraceus Fungus	Yanhui Tan,Bin Yang,Xiuping Lin,Xiaowei Luo,Xiaoyan Pang,Lan Tang,Yonghong Liu,Xiaojun Li, Xuefeng Zhou	Xuefeng Zhou	Journal of Natural Products	2018	81	92			1			Aspergillus	ochraceus				1							1										1
Three new polyketides from the marine sponge-derived fungus Trichoderma sp SCSIO41004	Xiaoyan Pang, Xiuping Lin, Yongqi Tian, Rui Liang, Junfeng Wang, Bin Yang,Xuefeng Zhou, Kumaravel Kaliyaperumal, Xiaowei Luo, Zhengchao Tu &Yonghong Liu	Yonghong Liu	Natural Product Research	2018	32	105			1			Trichoderma	sp SCSIO41004					1			1												1
Ethylnaphthoquinone derivatives as inhibitors of indoleamine-2, 3- dioxygenase from the mangrove endophytic fungus Neofusicoccum austral SYSU-SKS024	HuiCui,Honggao Zhang,Yena Liu,Qiong Gu,Jun Xu,Xishan Zhigang She	Zhigang She	Fitoterapia	2018	125	281			1			Neofusicoccum	austral SYSU-SKS024			1					1																						1
3-Arylisoindolinone and sesquiterpene derivatives from the mangrove endophytic fungi Aspergillus versicolor SYSU-SKS025	Hui Cui,Yena Liu,Tingmei Li,Zhengrui Zhang,Meng Ding, Yuhua Long, Zhigang She	Zhigang She	Fitoterapia	2018	124	177			1			Aspergillus	versicolor SYSU-SKS025			1												1									1				1
A new anti-inflammatory meroterpenoid from the fungus Aspergillus terreus H010	Zhaoming Liu,Hongju Liu,Yan Chen,Zhigang She	Zhigang She	Natural Product Research	2018	32	2652			1			Aspergillus	terreus H010			1											1															1
alpha-Glucosidase inhibitory and cytotoxic botryorhodines from mangrove endophytic fungus Trichoderma sp. 307	Liuhong Zhang,Shah Iram Niaz,Zhen Wang,Yonghong Zhu,Yongcheng Lin, Jing Li, LanLiu	Jing Li, LanLiu	Natural Product Research	2018	32	2887			1			Trichoderma	sp. 307			1													1					1							1
Cyclopiane-type diterpenes from the deep-sea-derived fungus Penicillium commune MCCC 3A00940	Siwen Niu,Zuowang Fan,Xixiang Tang,Qingmei Liu,Zongze Shao,Guanming Liu,Xianwen Yang	Xianwen Yang	Tetrahedron Letters	2018	59	375			1			Penicillium	commune MCCC 3A00940						1					1
Highly Substituted Benzophenone Aldehydes and Eremophilane Derivatives from the Deep-Sea Derived Fungus Phomopsis lithocarpus FS508	Jianlin Xu,Hongxin Liu,Yuchan Chen,Haibo Tan,Heng Guo,Liqiong Xu,Saini Li,Zilei Huang,Haohua Li,Xiaoxia Gao,Weimin Zhang	Weimin Zhang	Marine Drugs	2018	16	329			1			Phomopsis	lithocarpus FS508	1														1						1
Kiamycins B and C, unusual bridged angucyclinones from a marine sediment-derived Streptomyces sp.	Lin Guo,Zeping Xie,Qin Yang,Lingling Feng,Lu Zhang,Yuezhi Zhang,Xiaonian Li,,Shumin Zhang	Shumin Zhang	Tetrahedron Letters	2018	59	2176				1		Streptomyces	sp.	1							1													1
New Anti-inflammatory Cyclopeptides From a Sponge-Derived Fungus Aspergillus violaceofuscus	Jingtang Liu,Binbin Gu,Lianjuan Yang,FanYang, Houwen Lin	Houwen Lin	Frontiers in Chemistry	2018	6	226			1			Aspergillus	violaceofuscus					1				1																				1
